# Supplementary material for: 3-[1-(3-Hy­droxy­benz­yl)-1H-benzimid­azol-2-yl]phenol dimethyl sulfoxide monosolvate
Source: Acta Crystallogr Sect E Struct Rep Online. 2012 Sep 29;68(Pt 10):o3053–4. doi: 10.1107/S1600536812040275 (PMC3470402; doi:10.1107/S1600536812040275)
Supplement: Supplementary file 1 [file e-68-o3053-sup1.cif]

##############################################################################
#                                                                            #
# This CIF contains the data in a paper accepted for publication in          #
# Acta Crystallographica Section E. It conforms to the requirements of       #
# Notes for Authors for Acta Crystallographica Section E, and has been       #
# peer reviewed under the auspices of the IUCr Commission on Journals.       #
#                                                                            #
# Full details of the Crystallographic Information File format               #
# are given in the paper "The Crystallographic Information File (CIF):       #
# a New Standard Archive File for Crystallography" by S. R. Hall, F. H.      #
# Allen and I. D. Brown [Acta Cryst. (1991), A47, 655-685].                  #
#                                                                            #
# The current version of the core CIF dictionary is obtainable from          #
# ftp://ftp.iucr.org/pub/cif_core.dic.                                       #
#                                                                            #
# Software is freely available for graphical display of the structure(s)     #
# in this CIF. For information consult the CIF software page                 #
# http://www.iucr.org/resources/cif/software.                                #
#                                                                            #
# This file may be used for bona fide research purposes within the           #
# scientific community so long as proper attribution is given to the journal # 
# article from which it was obtained.                                        #
#                                                                            #
##############################################################################
data_I
_audit_creation_method     SHELXL-97
_chemical_name_systematic
;
3-[1-(3-Hydroxybenzyl)-1<i>H</i>-benzimidazol-2-yl]phenol dimethyl sulfoxide
monosolvate
;
_chemical_name_common     ?
_chemical_formula_moiety     'C20 H16 N2 O2, C2 H6 O S'
_chemical_formula_sum     'C22 H22 N2 O3 S'
_chemical_formula_iupac     'C20 H16 N2 O2, C2 H6 O S'
_chemical_formula_weight     394.48
_chemical_melting_point     ?
_symmetry_cell_setting     triclinic
_symmetry_space_group_name_H-M     'P -1'
_symmetry_space_group_name_Hall     '-P 1'
loop_
    _symmetry_equiv_pos_as_xyz
    'x, y, z'
    '-x, -y, -z'
_cell_length_a     8.8920(10)
_cell_length_b     9.1951(10)
_cell_length_c     13.1515(14)
_cell_angle_alpha     85.399(2)
_cell_angle_beta     71.947(2)
_cell_angle_gamma     77.442(2)
_cell_volume     997.81(19)
_cell_formula_units_Z     2
_cell_measurement_reflns_used     4929
_cell_measurement_theta_min     2.46
_cell_measurement_theta_max     25.40
_cell_measurement_temperature     298(2)
_exptl_crystal_description     Prism
_exptl_crystal_colour     Colourless
_exptl_crystal_size_max     0.36
_exptl_crystal_size_mid     0.24
_exptl_crystal_size_min     0.20
_exptl_crystal_density_diffrn     1.313
_exptl_crystal_density_meas     .
_exptl_crystal_density_method     'not measured'
_exptl_crystal_F_000     416
_exptl_absorpt_coefficient_mu     0.187
_exptl_absorpt_correction_type     analytical
_exptl_absorpt_process_details     '(SHELXTL; Sheldrick, 2008)'
_exptl_absorpt_correction_T_min     0.6179
_exptl_absorpt_correction_T_max     0.7524
_exptl_special_details     ?
_diffrn_ambient_temperature     298(2)
_diffrn_radiation_type     MoK\a
_diffrn_radiation_wavelength     0.71073
_diffrn_radiation_source     'fine-focus sealed tube'
_diffrn_radiation_monochromator     graphite
_diffrn_measurement_device_type     'Bruker SMART APEX CCD area-detector'
_diffrn_measurement_method     '\w scans'
_diffrn_detector_area_resol_mean     0.83
_diffrn_reflns_number     8327
_diffrn_reflns_av_R_equivalents     0.0456
_diffrn_reflns_av_sigmaI/netI     0.0439
_diffrn_reflns_theta_min     1.63
_diffrn_reflns_theta_max     25.40
_diffrn_reflns_theta_full     25.40
_diffrn_measured_fraction_theta_max     0.996
_diffrn_measured_fraction_theta_full     0.996
_diffrn_reflns_limit_h_min     -10
_diffrn_reflns_limit_h_max     10
_diffrn_reflns_limit_k_min     -11
_diffrn_reflns_limit_k_max     11
_diffrn_reflns_limit_l_min     -15
_diffrn_reflns_limit_l_max     15
_refine_special_details
;
Refinement of <i>F</i>^2^ against ALL reflections. The weighted <i>R</i>-factor
<i>wR</i> and goodness of fit <i>S</i> are based on <i>F</i>^2^, conventional
<i>R</i>-factors <i>R</i> are based on <i>F</i>, with <i>F</i> set to zero for
negative <i>F</i>^2^. The threshold expression of <i>F</i>^2^ >
\s(<i>F</i>^2^) is used only for calculating <i>R</i>-factors(gt) <i>etc</i>.
and is not relevant to the choice of reflections for refinement.
<i>R</i>-factors based on <i>F</i>^2^ are statistically about twice as large
as those based on <i>F</i>, and <i>R</i>- factors based on ALL data will be
even larger.
;
_reflns_number_total     3656
_reflns_number_gt     2912
_reflns_threshold_expression     I>2\s(I)
_refine_ls_structure_factor_coef     Fsqd
_refine_ls_matrix_type     full
_refine_ls_R_factor_all     0.0516
_refine_ls_R_factor_gt     0.0418
_refine_ls_wR_factor_gt     0.1071
_refine_ls_wR_factor_ref     0.1131
_refine_ls_goodness_of_fit_ref     1.000
_refine_ls_restrained_S_all     0.999
_refine_ls_number_reflns     3656
_refine_ls_number_parameters     261
_refine_ls_number_restraints     2
_refine_ls_hydrogen_treatment     mixed
_refine_ls_weighting_scheme     calc
_refine_ls_weighting_details
                 'calc w=1/[\s^2^(Fo^2^)+(0.0674P)^2^] where P=(Fo^2^+2Fc^2^)/3'
_atom_sites_solution_hydrogens     geom
_atom_sites_solution_primary     direct
_atom_sites_solution_secondary     difmap
_refine_ls_shift/su_max     0.000
_refine_ls_shift/su_mean     0.000
_refine_diff_density_max     0.227
_refine_diff_density_min     -0.323
_refine_ls_extinction_method     none
_refine_ls_extinction_coef     ?
loop_
    _atom_type_symbol
    _atom_type_description
    _atom_type_scat_dispersion_real
    _atom_type_scat_dispersion_imag
    _atom_type_scat_source
    'C' 'C' 0.0033 0.0016
                         'International Tables Vol C Tables 4.2.6.8 and 6.1.1.4'
    'H' 'H' 0.0000 0.0000
                         'International Tables Vol C Tables 4.2.6.8 and 6.1.1.4'
    'N' 'N' 0.0061 0.0033
                         'International Tables Vol C Tables 4.2.6.8 and 6.1.1.4'
    'O' 'O' 0.0106 0.0060
                         'International Tables Vol C Tables 4.2.6.8 and 6.1.1.4'
    'S' 'S' 0.1246 0.1234
                         'International Tables Vol C Tables 4.2.6.8 and 6.1.1.4'
_computing_data_collection     'SMART (Bruker, 2007)'
_computing_cell_refinement     'SAINT (Bruker, 2007)'
_computing_data_reduction     'SAINT (Bruker, 2007)'
_computing_structure_solution     'SHELXTL (Sheldrick, 2008)'
_computing_structure_refinement     'SHELXTL (Sheldrick, 2008)'
_computing_molecular_graphics     'SHELXTL (Sheldrick, 2008)'
_computing_publication_material     'SHELXTL (Sheldrick, 2008)'
loop_
    _atom_site_type_symbol
    _atom_site_label
    _atom_site_fract_x
    _atom_site_fract_y
    _atom_site_fract_z
    _atom_site_U_iso_or_equiv
    _atom_site_adp_type
    _atom_site_calc_flag
    _atom_site_refinement_flags
    _atom_site_occupancy
    _atom_site_symmetry_multiplicity
    _atom_site_disorder_assembly
    _atom_site_disorder_group
    S S1 0.19023(5) 0.03592(5) 0.01994(4) 0.05482(17) Uani d . 1 1 . .
    O O1 0.06161(15) 0.77881(14) 0.21845(10) 0.0553(3) Uani d D 1 1 . .
    H H1 -0.002(2) 0.8399(19) 0.2668(13) 0.066 Uiso d D 1 1 . .
    O O2 0.15779(16) 0.67344(14) 0.95005(9) 0.0580(3) Uani d D 1 1 . .
    H H2 0.201(2) 0.7438(18) 0.9583(16) 0.070 Uiso d D 1 1 . .
    O O3 0.29883(16) -0.10268(15) -0.03524(10) 0.0635(4) Uani d . 1 1 . .
    N N1 0.31522(15) 0.88121(14) 0.49775(10) 0.0394(3) Uani d . 1 1 . .
    C C2 0.21131(18) 0.90591(18) 0.59903(12) 0.0393(4) Uani d . 1 1 . .
    N N3 0.15587(16) 1.04883(15) 0.61919(10) 0.0431(3) Uani d . 1 1 . .
    C C4 0.2058(2) 1.27426(19) 0.50197(15) 0.0524(4) Uani d . 1 1 . .
    H H4 0.1374 1.3442 0.5519 0.063 Uiso calc R 1 1 . .
    C C5 0.2900(2) 1.3174(2) 0.40181(16) 0.0585(5) Uani d . 1 1 . .
    H H5 0.2778 1.4182 0.3837 0.070 Uiso calc R 1 1 . .
    C C6 0.3932(2) 1.2133(2) 0.32689(15) 0.0590(5) Uani d . 1 1 . .
    H H6 0.4492 1.2463 0.2600 0.071 Uiso calc R 1 1 . .
    C C7 0.4145(2) 1.0629(2) 0.34927(14) 0.0526(4) Uani d . 1 1 . .
    H H7 0.4840 0.9934 0.2994 0.063 Uiso calc R 1 1 . .
    C C8 0.32694(19) 1.01973(18) 0.45009(13) 0.0417(4) Uani d . 1 1 . .
    C C9 0.22605(19) 1.12258(18) 0.52616(13) 0.0428(4) Uani d . 1 1 . .
    C C10 0.4119(2) 0.74040(19) 0.45014(13) 0.0455(4) Uani d . 1 1 . .
    H H10A 0.3916 0.6610 0.5026 0.055 Uiso calc R 1 1 . .
    H H10B 0.5254 0.7442 0.4324 0.055 Uiso calc R 1 1 . .
    C C11 0.37785(18) 0.70334(17) 0.35053(12) 0.0389(4) Uani d . 1 1 . .
    C C12 0.23086(19) 0.75994(17) 0.33238(12) 0.0400(4) Uani d . 1 1 . .
    H H12 0.1509 0.8236 0.3818 0.048 Uiso calc R 1 1 . .
    C C13 0.2017(2) 0.72253(17) 0.24104(12) 0.0421(4) Uani d . 1 1 . .
    C C14 0.3202(2) 0.62518(19) 0.16856(13) 0.0506(4) Uani d . 1 1 . .
    H H14 0.3013 0.5981 0.1077 0.061 Uiso calc R 1 1 . .
    C C15 0.4652(2) 0.5692(2) 0.18709(14) 0.0537(5) Uani d . 1 1 . .
    H H15 0.5444 0.5039 0.1383 0.064 Uiso calc R 1 1 . .
    C C16 0.4962(2) 0.60800(19) 0.27712(13) 0.0482(4) Uani d . 1 1 . .
    H H16 0.5959 0.5702 0.2881 0.058 Uiso calc R 1 1 . .
    C C17 0.16366(18) 0.78669(18) 0.67598(12) 0.0404(4) Uani d . 1 1 . .
    C C18 0.18420(18) 0.78701(17) 0.77632(12) 0.0410(4) Uani d . 1 1 . .
    H H18 0.2303 0.8601 0.7927 0.049 Uiso calc R 1 1 . .
    C C19 0.13664(19) 0.67954(18) 0.85205(12) 0.0429(4) Uani d . 1 1 . .
    C C20 0.0629(2) 0.57380(19) 0.82858(14) 0.0498(4) Uani d . 1 1 . .
    H H20 0.0278 0.5028 0.8798 0.060 Uiso calc R 1 1 . .
    C C21 0.0419(2) 0.5743(2) 0.72924(15) 0.0554(5) Uani d . 1 1 . .
    H H21 -0.0072 0.5029 0.7136 0.066 Uiso calc R 1 1 . .
    C C22 0.0925(2) 0.6792(2) 0.65240(14) 0.0524(4) Uani d . 1 1 . .
    H H22 0.0788 0.6777 0.5852 0.063 Uiso calc R 1 1 . .
    C C23 0.2768(3) 0.0778(2) 0.11599(16) 0.0656(5) Uani d . 1 1 . .
    H H23A 0.2826 -0.0043 0.1655 0.098 Uiso calc R 1 1 . .
    H H23B 0.2112 0.1656 0.1540 0.098 Uiso calc R 1 1 . .
    H H23C 0.3835 0.0949 0.0804 0.098 Uiso calc R 1 1 . .
    C C24 0.2345(3) 0.1831(3) -0.07215(18) 0.0875(7) Uani d . 1 1 . .
    H H24A 0.3493 0.1756 -0.0984 0.131 Uiso calc R 1 1 . .
    H H24B 0.1844 0.2768 -0.0372 0.131 Uiso calc R 1 1 . .
    H H24C 0.1936 0.1767 -0.1309 0.131 Uiso calc R 1 1 . .
loop_
    _atom_site_aniso_label
    _atom_site_aniso_U_11
    _atom_site_aniso_U_22
    _atom_site_aniso_U_33
    _atom_site_aniso_U_12
    _atom_site_aniso_U_13
    _atom_site_aniso_U_23
    S1 0.0502(3) 0.0617(3) 0.0535(3) -0.0095(2) -0.0182(2) -0.0014(2)
    O1 0.0558(8) 0.0622(8) 0.0513(7) -0.0008(6) -0.0261(6) -0.0111(6)
    O2 0.0754(9) 0.0598(8) 0.0412(7) -0.0147(7) -0.0218(6) 0.0059(6)
    O3 0.0678(8) 0.0618(8) 0.0617(8) -0.0089(7) -0.0206(7) -0.0126(6)
    N1 0.0410(7) 0.0417(8) 0.0385(7) -0.0093(6) -0.0155(6) -0.0009(6)
    C2 0.0398(8) 0.0451(9) 0.0378(8) -0.0094(7) -0.0176(7) -0.0025(7)
    N3 0.0457(8) 0.0430(8) 0.0430(7) -0.0095(6) -0.0160(6) -0.0011(6)
    C4 0.0572(11) 0.0447(10) 0.0618(11) -0.0121(8) -0.0259(9) -0.0007(8)
    C5 0.0646(12) 0.0502(11) 0.0734(13) -0.0230(10) -0.0350(11) 0.0155(10)
    C6 0.0592(11) 0.0679(13) 0.0573(11) -0.0285(10) -0.0220(10) 0.0174(10)
    C7 0.0501(10) 0.0625(12) 0.0474(10) -0.0175(9) -0.0145(8) 0.0022(9)
    C8 0.0422(9) 0.0468(9) 0.0429(9) -0.0135(7) -0.0198(7) 0.0019(7)
    C9 0.0442(9) 0.0454(9) 0.0465(9) -0.0134(7) -0.0218(8) 0.0006(7)
    C10 0.0413(9) 0.0474(9) 0.0479(9) -0.0035(7) -0.0168(8) -0.0021(8)
    C11 0.0409(8) 0.0348(8) 0.0392(8) -0.0087(7) -0.0098(7) 0.0028(7)
    C12 0.0398(8) 0.0372(8) 0.0406(9) -0.0054(7) -0.0093(7) -0.0046(7)
    C13 0.0478(9) 0.0380(9) 0.0420(9) -0.0103(7) -0.0154(7) 0.0023(7)
    C14 0.0649(12) 0.0473(10) 0.0381(9) -0.0087(9) -0.0138(8) -0.0057(8)
    C15 0.0560(11) 0.0495(10) 0.0446(10) 0.0003(9) -0.0052(8) -0.0069(8)
    C16 0.0414(9) 0.0478(10) 0.0490(10) -0.0033(8) -0.0086(8) 0.0003(8)
    C17 0.0382(8) 0.0424(9) 0.0413(9) -0.0068(7) -0.0136(7) -0.0012(7)
    C18 0.0394(8) 0.0409(9) 0.0427(9) -0.0065(7) -0.0126(7) -0.0035(7)
    C19 0.0416(9) 0.0419(9) 0.0412(9) -0.0003(7) -0.0120(7) -0.0013(7)
    C20 0.0529(10) 0.0400(9) 0.0506(10) -0.0088(8) -0.0085(8) 0.0042(8)
    C21 0.0616(11) 0.0486(10) 0.0621(11) -0.0227(9) -0.0190(9) -0.0030(9)
    C22 0.0604(11) 0.0569(11) 0.0483(10) -0.0207(9) -0.0222(9) -0.0011(8)
    C23 0.0727(13) 0.0642(13) 0.0660(13) -0.0122(10) -0.0292(11) -0.0068(10)
    C24 0.0954(18) 0.0770(16) 0.0777(16) -0.0072(14) -0.0207(14) 0.0205(13)
_geom_special_details
;
All e.s.d.'s (except the e.s.d. in the dihedral angle between two l.s. planes)
are estimated using the full covariance matrix. The cell e.s.d.'s are taken
into account individually in the estimation of e.s.d.'s in distances, angles
and torsion angles; correlations between e.s.d.'s in cell parameters are only
used when they are defined by crystal symmetry. An approximate (isotropic)
treatment of cell e.s.d.'s is used for estimating e.s.d.'s involving l.s.
planes.
;
loop_
    _geom_bond_atom_site_label_1
    _geom_bond_atom_site_label_2
    _geom_bond_site_symmetry_2
    _geom_bond_distance
    _geom_bond_publ_flag
    S1 O3 . 1.5040(14) ?
    S1 C24 . 1.768(2) ?
    S1 C23 . 1.7739(18) ?
    O1 C13 . 1.353(2) ?
    O1 H1 . 0.857(9) ?
    O2 C19 . 1.3541(19) ?
    O2 H2 . 0.848(9) ?
    N1 C2 . 1.3689(19) ?
    N1 C8 . 1.384(2) ?
    N1 C10 . 1.456(2) ?
    C2 N3 . 1.317(2) ?
    C2 C17 . 1.471(2) ?
    N3 C9 . 1.387(2) ?
    C4 C5 . 1.374(3) ?
    C4 C9 . 1.391(2) ?
    C4 H4 . 0.9300 ?
    C5 C6 . 1.392(3) ?
    C5 H5 . 0.9300 ?
    C6 C7 . 1.375(3) ?
    C6 H6 . 0.9300 ?
    C7 C8 . 1.390(2) ?
    C7 H7 . 0.9300 ?
    C8 C9 . 1.388(2) ?
    C10 C11 . 1.512(2) ?
    C10 H10A . 0.9700 ?
    C10 H10B . 0.9700 ?
    C11 C12 . 1.383(2) ?
    C11 C16 . 1.383(2) ?
    C12 C13 . 1.388(2) ?
    C12 H12 . 0.9300 ?
    C13 C14 . 1.387(2) ?
    C14 C15 . 1.368(3) ?
    C14 H14 . 0.9300 ?
    C15 C16 . 1.385(2) ?
    C15 H15 . 0.9300 ?
    C16 H16 . 0.9300 ?
    C17 C22 . 1.385(2) ?
    C17 C18 . 1.388(2) ?
    C18 C19 . 1.382(2) ?
    C18 H18 . 0.9300 ?
    C19 C20 . 1.386(2) ?
    C20 C21 . 1.375(2) ?
    C20 H20 . 0.9300 ?
    C21 C22 . 1.380(2) ?
    C21 H21 . 0.9300 ?
    C22 H22 . 0.9300 ?
    C23 H23A . 0.9600 ?
    C23 H23B . 0.9600 ?
    C23 H23C . 0.9600 ?
    C24 H24A . 0.9600 ?
    C24 H24B . 0.9600 ?
    C24 H24C . 0.9600 ?
loop_
    _geom_angle_atom_site_label_1
    _geom_angle_atom_site_label_2
    _geom_angle_atom_site_label_3
    _geom_angle_site_symmetry_1
    _geom_angle_site_symmetry_3
    _geom_angle
    _geom_angle_publ_flag
    O3 S1 C24 . . 105.19(10) ?
    O3 S1 C23 . . 106.18(9) ?
    C24 S1 C23 . . 98.83(11) ?
    C13 O1 H1 . . 110.5(14) ?
    C19 O2 H2 . . 111.5(14) ?
    C2 N1 C8 . . 106.73(13) ?
    C2 N1 C10 . . 128.31(13) ?
    C8 N1 C10 . . 124.60(13) ?
    N3 C2 N1 . . 112.33(14) ?
    N3 C2 C17 . . 123.64(14) ?
    N1 C2 C17 . . 124.01(14) ?
    C2 N3 C9 . . 105.51(13) ?
    C5 C4 C9 . . 117.81(18) ?
    C5 C4 H4 . . 121.1 ?
    C9 C4 H4 . . 121.1 ?
    C4 C5 C6 . . 121.35(17) ?
    C4 C5 H5 . . 119.3 ?
    C6 C5 H5 . . 119.3 ?
    C7 C6 C5 . . 121.67(17) ?
    C7 C6 H6 . . 119.2 ?
    C5 C6 H6 . . 119.2 ?
    C6 C7 C8 . . 116.73(18) ?
    C6 C7 H7 . . 121.6 ?
    C8 C7 H7 . . 121.6 ?
    N1 C8 C9 . . 105.65(14) ?
    N1 C8 C7 . . 132.22(16) ?
    C9 C8 C7 . . 122.13(16) ?
    N3 C9 C8 . . 109.77(14) ?
    N3 C9 C4 . . 129.92(16) ?
    C8 C9 C4 . . 120.29(16) ?
    N1 C10 C11 . . 113.71(13) ?
    N1 C10 H10A . . 108.8 ?
    C11 C10 H10A . . 108.8 ?
    N1 C10 H10B . . 108.8 ?
    C11 C10 H10B . . 108.8 ?
    H10A C10 H10B . . 107.7 ?
    C12 C11 C16 . . 119.56(15) ?
    C12 C11 C10 . . 121.69(14) ?
    C16 C11 C10 . . 118.74(14) ?
    C11 C12 C13 . . 120.60(15) ?
    C11 C12 H12 . . 119.7 ?
    C13 C12 H12 . . 119.7 ?
    O1 C13 C14 . . 117.93(14) ?
    O1 C13 C12 . . 122.59(14) ?
    C14 C13 C12 . . 119.47(15) ?
    C15 C14 C13 . . 119.66(15) ?
    C15 C14 H14 . . 120.2 ?
    C13 C14 H14 . . 120.2 ?
    C14 C15 C16 . . 121.20(16) ?
    C14 C15 H15 . . 119.4 ?
    C16 C15 H15 . . 119.4 ?
    C11 C16 C15 . . 119.50(16) ?
    C11 C16 H16 . . 120.3 ?
    C15 C16 H16 . . 120.3 ?
    C22 C17 C18 . . 119.58(15) ?
    C22 C17 C2 . . 121.67(14) ?
    C18 C17 C2 . . 118.67(14) ?
    C19 C18 C17 . . 120.52(15) ?
    C19 C18 H18 . . 119.7 ?
    C17 C18 H18 . . 119.7 ?
    O2 C19 C18 . . 122.55(15) ?
    O2 C19 C20 . . 117.87(15) ?
    C18 C19 C20 . . 119.58(15) ?
    C21 C20 C19 . . 119.72(16) ?
    C21 C20 H20 . . 120.1 ?
    C19 C20 H20 . . 120.1 ?
    C20 C21 C22 . . 120.98(16) ?
    C20 C21 H21 . . 119.5 ?
    C22 C21 H21 . . 119.5 ?
    C21 C22 C17 . . 119.58(16) ?
    C21 C22 H22 . . 120.2 ?
    C17 C22 H22 . . 120.2 ?
    S1 C23 H23A . . 109.5 ?
    S1 C23 H23B . . 109.5 ?
    H23A C23 H23B . . 109.5 ?
    S1 C23 H23C . . 109.5 ?
    H23A C23 H23C . . 109.5 ?
    H23B C23 H23C . . 109.5 ?
    S1 C24 H24A . . 109.5 ?
    S1 C24 H24B . . 109.5 ?
    H24A C24 H24B . . 109.5 ?
    S1 C24 H24C . . 109.5 ?
    H24A C24 H24C . . 109.5 ?
    H24B C24 H24C . . 109.5 ?
loop_
    _geom_torsion_atom_site_label_1
    _geom_torsion_atom_site_label_2
    _geom_torsion_atom_site_label_3
    _geom_torsion_atom_site_label_4
    _geom_torsion_site_symmetry_1
    _geom_torsion_site_symmetry_2
    _geom_torsion_site_symmetry_3
    _geom_torsion_site_symmetry_4
    _geom_torsion
    _geom_torsion_publ_flag
    C8 N1 C2 N3 . . . . 0.23(17) ?
    C10 N1 C2 N3 . . . . 173.56(13) ?
    C8 N1 C2 C17 . . . . 178.88(13) ?
    C10 N1 C2 C17 . . . . -7.8(2) ?
    N1 C2 N3 C9 . . . . 0.35(17) ?
    C17 C2 N3 C9 . . . . -178.30(13) ?
    C9 C4 C5 C6 . . . . -0.4(3) ?
    C4 C5 C6 C7 . . . . 0.6(3) ?
    C5 C6 C7 C8 . . . . 0.5(3) ?
    C2 N1 C8 C9 . . . . -0.70(16) ?
    C10 N1 C8 C9 . . . . -174.35(12) ?
    C2 N1 C8 C7 . . . . 179.60(16) ?
    C10 N1 C8 C7 . . . . 6.0(3) ?
    C6 C7 C8 N1 . . . . 177.93(16) ?
    C6 C7 C8 C9 . . . . -1.7(2) ?
    C2 N3 C9 C8 . . . . -0.81(17) ?
    C2 N3 C9 C4 . . . . 177.74(16) ?
    N1 C8 C9 N3 . . . . 0.94(16) ?
    C7 C8 C9 N3 . . . . -179.32(14) ?
    N1 C8 C9 C4 . . . . -177.77(14) ?
    C7 C8 C9 C4 . . . . 2.0(2) ?
    C5 C4 C9 N3 . . . . -179.26(16) ?
    C5 C4 C9 C8 . . . . -0.8(2) ?
    C2 N1 C10 C11 . . . . 121.77(16) ?
    C8 N1 C10 C11 . . . . -66.00(19) ?
    N1 C10 C11 C12 . . . . -25.2(2) ?
    N1 C10 C11 C16 . . . . 156.07(14) ?
    C16 C11 C12 C13 . . . . -0.3(2) ?
    C10 C11 C12 C13 . . . . -179.05(14) ?
    C11 C12 C13 O1 . . . . -177.93(14) ?
    C11 C12 C13 C14 . . . . 1.2(2) ?
    O1 C13 C14 C15 . . . . 178.17(16) ?
    C12 C13 C14 C15 . . . . -1.0(2) ?
    C13 C14 C15 C16 . . . . 0.0(3) ?
    C12 C11 C16 C15 . . . . -0.7(2) ?
    C10 C11 C16 C15 . . . . 178.00(15) ?
    C14 C15 C16 C11 . . . . 1.0(3) ?
    N3 C2 C17 C22 . . . . 121.37(18) ?
    N1 C2 C17 C22 . . . . -57.1(2) ?
    N3 C2 C17 C18 . . . . -55.6(2) ?
    N1 C2 C17 C18 . . . . 125.91(16) ?
    C22 C17 C18 C19 . . . . 1.1(2) ?
    C2 C17 C18 C19 . . . . 178.10(14) ?
    C17 C18 C19 O2 . . . . 178.41(14) ?
    C17 C18 C19 C20 . . . . -2.2(2) ?
    O2 C19 C20 C21 . . . . -178.78(15) ?
    C18 C19 C20 C21 . . . . 1.8(2) ?
    C19 C20 C21 C22 . . . . -0.3(3) ?
    C20 C21 C22 C17 . . . . -0.8(3) ?
    C18 C17 C22 C21 . . . . 0.4(2) ?
    C2 C17 C22 C21 . . . . -176.51(16) ?
loop_
    _geom_hbond_atom_site_label_D
    _geom_hbond_atom_site_label_H
    _geom_hbond_atom_site_label_A
    _geom_hbond_site_symmetry_A
    _geom_hbond_distance_DH
    _geom_hbond_distance_HA
    _geom_hbond_distance_DA
    _geom_hbond_angle_DHA
    O2 H2 O3 1_566 0.848(9) 1.834(10) 2.6804(19) 176(2)
    O2 H2 S1 1_566 0.848(9) 2.842(13) 3.6209(14) 153.6(18)
    O1 H1 N3 2_576 0.857(9) 1.880(17) 2.7316(19) 171.9(18)
    C18 H18 O3 1_566 0.93 2.58 3.260(2) 130
    C23 H23C O3 2_655 0.96 2.72 3.643(3) 162
    C10 H10B Cg1 2_676 0.97 2.95 3.622(2) 127
    C5 H5 Cg2 1_565 0.93 2.76 3.624(2) 156
    C23 H23B Cg3 2_566 0.96 2.86 3.679(2) 144
_iucr_refine_instructions_details
;
TITL 228MMD10 in P-1
CELL 0.71073   8.8920   9.1951  13.1515  85.399  71.947  77.442
ZERR    2.00   0.0010   0.0010   0.0014   0.002   0.002   0.002
LATT 1
SFAC C  H  N  O  S
UNIT 44 44 4 6 2
OMIT 1   1   1
EQIV $1  -x, -y+2, -z+2
EQIV $2  x, y+1, z+1
ACTA
LIST 4
L.S. 10
DFIX 0.85 0.01  O1 H1 O2 H2
BOND $H
HTAB
HTAB O1 N3_$1
HTAB O2 O3_$2
HTAB O2 S1_$2
CONF
FMAP 2
PLAN 10
SIZE 0.20 0.24 0.36
TEMP 25
WGHT    0.067400
FVAR       0.31820
S1    5    0.190234    0.035915    0.019940    11.00000    0.05025    0.06171 =
         0.05353   -0.00142   -0.01822   -0.00946
O1    4    0.061607    0.778807    0.218447    11.00000    0.05575    0.06223 =
         0.05127   -0.01108   -0.02606   -0.00076
H1    2   -0.001599    0.839899    0.266753    11.00000   -1.20000
O2    4    0.157793    0.673443    0.950050    11.00000    0.07537    0.05985 =
         0.04119    0.00593   -0.02182   -0.01471
H2    2    0.200537    0.743827    0.958283    11.00000   -1.20000
O3    4    0.298828   -0.102679   -0.035242    11.00000    0.06784    0.06175 =
         0.06173   -0.01257   -0.02056   -0.00890
N1    3    0.315221    0.881208    0.497753    11.00000    0.04101    0.04173 =
         0.03854   -0.00086   -0.01548   -0.00926
C2    1    0.211306    0.905912    0.599027    11.00000    0.03979    0.04506 =
         0.03783   -0.00252   -0.01758   -0.00942
N3    3    0.155867    1.048831    0.619193    11.00000    0.04569    0.04298 =
         0.04295   -0.00112   -0.01602   -0.00949
C4    1    0.205758    1.274260    0.501967    11.00000    0.05723    0.04466 =
         0.06176   -0.00069   -0.02590   -0.01210
AFIX  43
H4    2    0.137416    1.344176    0.551941    11.00000   -1.20000
AFIX   0
C5    1    0.289993    1.317422    0.401807    11.00000    0.06461    0.05022 =
         0.07335    0.01551   -0.03502   -0.02305
AFIX  43
H5    2    0.277806    1.418244    0.383678    11.00000   -1.20000
AFIX   0
C6    1    0.393224    1.213314    0.326892    11.00000    0.05922    0.06792 =
         0.05730    0.01736   -0.02196   -0.02850
AFIX  43
H6    2    0.449214    1.246340    0.260029    11.00000   -1.20000
AFIX   0
C7    1    0.414494    1.062860    0.349267    11.00000    0.05007    0.06247 =
         0.04741    0.00221   -0.01450   -0.01745
AFIX  43
H7    2    0.484045    0.993394    0.299379    11.00000   -1.20000
AFIX   0
C8    1    0.326942    1.019730    0.450094    11.00000    0.04218    0.04678 =
         0.04285    0.00191   -0.01984   -0.01349
C9    1    0.226054    1.122580    0.526164    11.00000    0.04417    0.04539 =
         0.04648    0.00065   -0.02181   -0.01340
C10   1    0.411937    0.740398    0.450136    11.00000    0.04130    0.04736 =
         0.04794   -0.00209   -0.01678   -0.00351
AFIX  23
H10A  2    0.391634    0.661034    0.502625    11.00000   -1.20000
H10B  2    0.525359    0.744193    0.432364    11.00000   -1.20000
AFIX   0
C11   1    0.377845    0.703342    0.350525    11.00000    0.04088    0.03480 =
         0.03923    0.00279   -0.00976   -0.00873
C12   1    0.230865    0.759943    0.332380    11.00000    0.03983    0.03719 =
         0.04061   -0.00464   -0.00934   -0.00536
AFIX  43
H12   2    0.150887    0.823638    0.381817    11.00000   -1.20000
AFIX   0
C13   1    0.201659    0.722528    0.241037    11.00000    0.04785    0.03797 =
         0.04202    0.00226   -0.01541   -0.01028
C14   1    0.320236    0.625178    0.168560    11.00000    0.06486    0.04733 =
         0.03810   -0.00565   -0.01376   -0.00874
AFIX  43
H14   2    0.301275    0.598109    0.107699    11.00000   -1.20000
AFIX   0
C15   1    0.465212    0.569205    0.187091    11.00000    0.05596    0.04945 =
         0.04462   -0.00691   -0.00515    0.00032
AFIX  43
H15   2    0.544351    0.503924    0.138349    11.00000   -1.20000
AFIX   0
C16   1    0.496248    0.607999    0.277118    11.00000    0.04140    0.04778 =
         0.04904    0.00025   -0.00857   -0.00328
AFIX  43
H16   2    0.595931    0.570236    0.288132    11.00000   -1.20000
AFIX   0
C17   1    0.163658    0.786691    0.675976    11.00000    0.03817    0.04242 =
         0.04132   -0.00116   -0.01358   -0.00676
C18   1    0.184198    0.787011    0.776322    11.00000    0.03938    0.04092 =
         0.04267   -0.00348   -0.01256   -0.00651
AFIX  43
H18   2    0.230326    0.860117    0.792748    11.00000   -1.20000
AFIX   0
C19   1    0.136644    0.679543    0.852054    11.00000    0.04155    0.04185 =
         0.04116   -0.00134   -0.01195   -0.00031
C20   1    0.062913    0.573799    0.828580    11.00000    0.05286    0.04002 =
         0.05057    0.00424   -0.00855   -0.00884
AFIX  43
H20   2    0.027813    0.502799    0.879783    11.00000   -1.20000
AFIX   0
C21   1    0.041881    0.574318    0.729242    11.00000    0.06158    0.04862 =
         0.06211   -0.00303   -0.01900   -0.02272
AFIX  43
H21   2   -0.007169    0.502928    0.713632    11.00000   -1.20000
AFIX   0
C22   1    0.092474    0.679183    0.652404    11.00000    0.06043    0.05685 =
         0.04831   -0.00106   -0.02216   -0.02073
AFIX  43
H22   2    0.078846    0.677658    0.585210    11.00000   -1.20000
AFIX   0
C23   1    0.276826    0.077826    0.115987    11.00000    0.07275    0.06419 =
         0.06602   -0.00676   -0.02925   -0.01224
AFIX 137
H23A  2    0.282641   -0.004316    0.165465    11.00000   -1.50000
H23B  2    0.211151    0.165607    0.154032    11.00000   -1.50000
H23C  2    0.383548    0.094868    0.080440    11.00000   -1.50000
AFIX   0
C24   1    0.234450    0.183080   -0.072147    11.00000    0.09543    0.07700 =
         0.07767    0.02053   -0.02074   -0.00721
AFIX 137
H24A  2    0.349292    0.175646   -0.098412    11.00000   -1.50000
H24B  2    0.184443    0.276763   -0.037170    11.00000   -1.50000
H24C  2    0.193624    0.176740   -0.130860    11.00000   -1.50000
HKLF 4
REM  228MMD10 in P-1
REM R1 =  0.0418 for   2912 Fo > 4sig(Fo)  and  0.0516 for all   3656 data
REM    261 parameters refined using      2 restraints
END
;
data_global
_journal_date_recd_electronic     2012-09-20
_journal_date_accepted     2012-09-23
_journal_name_full     'Acta Crystallographica, Section E'
_journal_year     2012
_journal_volume     68
_journal_issue     10
_journal_page_first     o3053
_journal_page_last     o3054
_journal_paper_category     QO
_journal_paper_doi     10.1107/S1600536812040275
_journal_coeditor_code     TK5153
_publ_contact_author_name     'Reyna Reyes-Mart\'inez'
_publ_contact_author_address
;
Instituto de Qu\'imica
Universidad Nacional Aut\'onoma de M\'exico
Circuito exterior, Ciudad Universitaria,
M\'exico, DF 04510
Mexico
;
_publ_contact_author_email     'rrm@uaem.mx'
_publ_contact_author_fax     '+52 5556162203'
_publ_contact_author_phone     '+52 5556224514'
_publ_section_title
;
3-[1-(3-Hydroxybenzyl)-1<i>H</i>-benzimidazol-2-yl]phenol dimethyl sulfoxide
monosolvate
;
loop_
    _publ_author_name
    _publ_author_footnote
    _publ_author_address
    'Quezada-Miriel, Magdalena' .
;
Instituto de Qu\'imica
Universidad Nacional Aut\'onoma de M\'exico
Circuito exterior, Ciudad Universitaria,
M\'exico, DF 04510
Mexico
;
    'Avila-Sorrosa, Alcives' .
;
Instituto de Qu\'imica
Universidad Nacional Aut\'onoma de M\'exico
Circuito exterior, Ciudad Universitaria,
M\'exico, DF 04510
Mexico
;
    'German-Acacio, Juan Manuel' .
;
Ciencias B\'asicas e Ingenier\'ia, Recursos de la Tierra, Universidad
Aut\'onoma Metropolitana. Av. Hidalgo Poniente, La Estac\'on Lerma, Lerma de
Villada, Estado de M\'exico, CP52006
Mexico
;
    'Reyes-Mart\'inez*, Reyna' .
;
Instituto de Qu\'imica
Universidad Nacional Aut\'onoma de M\'exico
Circuito exterior, Ciudad Universitaria,
M\'exico, DF 04510
Mexico
;
    'Morales-Morales*, David' .
;
Instituto de Qu\'imica
Universidad Nacional Aut\'onoma de M\'exico
Circuito exterior, Ciudad Universitaria,
M\'exico, DF 04510
Mexico
;
