# Supplementary material for: 3-[1-(3-Hy­droxy­benz­yl)-1H-benzimid­azol-2-yl]phenol dimethyl sulfoxide monosolvate
Source: Acta Crystallogr Sect E Struct Rep Online. 2012 Sep 29;68(Pt 10):o3053–4. doi: 10.1107/S1600536812040275 (PMC3470402; doi:10.1107/S1600536812040275)
Supplement: Supplementary file 2 [file e-68-o3053-Isup2.hkl]

# 
# h,k,l, Fc-squared, Fo-squared, sigma(Fo-squared) and status flag 
# 
data_I
_shelx_title ' 228MMD10 in P-1' 
_shelx_refln_list_code          4 
_shelx_F_calc_maximum      125.16 
_exptl_crystal_F_000       416.00 
_reflns_d_resolution_high  0.8284 
 
loop_ 
 _symmetry_equiv_pos_as_xyz 
 'x, y, z' 
 '-x, -y, -z' 
 
_cell_length_a     8.8920 
_cell_length_b     9.1951 
_cell_length_c    13.1515 
_cell_angle_alpha  85.399 
_cell_angle_beta   71.947 
_cell_angle_gamma  77.442 
 
_shelx_F_squared_multiplier     1.000 
 
loop_ 
 _refln_index_h 
 _refln_index_k 
 _refln_index_l 
 _refln_F_squared_calc 
 _refln_F_squared_meas 
 _refln_F_squared_sigma 
 _refln_observed_status 
   1   0   0      315.66      316.82      5.78 o 
   2   0   0     6187.17     6147.11    239.10 o 
   3   0   0     1330.17     1275.77      7.82 o 
   4   0   0        5.53        6.04      1.15 o 
   5   0   0      300.42      316.49      5.18 o 
   6   0   0      127.02      119.42      7.22 o 
   7   0   0       51.79       51.68      6.52 o 
   8   0   0      179.48      179.02      6.97 o 
   9   0   0       19.20       17.46      2.62 o 
  -9   1   0        5.97        8.18      2.16 o 
  -8   1   0       82.68       79.02      4.88 o 
  -7   1   0       30.54       33.78      3.06 o 
  -6   1   0       22.35       20.23      1.55 o 
  -5   1   0      462.31      495.82     12.46 o 
  -4   1   0       48.20       46.82      1.78 o 
  -3   1   0     1314.62     1348.29     28.45 o 
  -2   1   0    11396.71     9763.72    355.60 o 
  -1   1   0     2935.19     3110.59     61.45 o 
   0   1   0     2519.20     2653.18     30.03 o 
   1   1   0     2106.75     2089.10     93.83 o 
   2   1   0     2178.88     2140.44     38.52 o 
   3   1   0      378.29      385.00      6.70 o 
   4   1   0       80.97       70.28      2.58 o 
   5   1   0      150.91      139.72      3.34 o 
   6   1   0       62.73       60.29      2.51 o 
   7   1   0       57.45       49.45      2.53 o 
   8   1   0       73.00       72.86      4.47 o 
   9   1   0        1.26        1.82      1.46 o 
  10   1   0        9.33       14.33      2.75 o 
  -9   2   0       13.50       11.85      2.76 o 
  -8   2   0       21.90       23.57      2.90 o 
  -7   2   0        0.09       -0.47      1.01 o 
  -6   2   0      207.09      199.52     11.80 o 
  -5   2   0       44.45       44.24      2.63 o 
  -4   2   0       22.97       26.65      1.57 o 
  -3   2   0      912.89      972.21     20.98 o 
  -2   2   0      717.59      764.12     19.15 o 
  -1   2   0      468.14      484.42      7.72 o 
   0   2   0     1196.17     1255.89      7.89 o 
   1   2   0     2645.19     2697.71     77.73 o 
   2   2   0       29.15       24.96      2.03 o 
   3   2   0      284.81      287.02     10.83 o 
   4   2   0      947.71      937.26     14.02 o 
   5   2   0      101.18      111.61      4.77 o 
   6   2   0       23.06       18.98      1.61 o 
   7   2   0       11.55       10.87      1.44 o 
   8   2   0       43.01       43.99      4.25 o 
   9   2   0        1.94        2.22      1.42 o 
  10   2   0        0.69        1.18      1.46 o 
  -9   3   0        5.96        9.26      2.43 o 
  -8   3   0        9.20        7.49      2.96 o 
  -7   3   0        2.88        2.32      1.47 o 
  -6   3   0      288.50      311.36     18.27 o 
  -5   3   0       30.80       29.34      1.93 o 
  -4   3   0     1525.59     1651.47     44.27 o 
  -3   3   0      199.62      177.94      4.27 o 
  -2   3   0      155.21      174.74      4.24 o 
  -1   3   0      645.77      685.58     17.07 o 
   0   3   0     1223.37     1307.72     27.32 o 
   1   3   0      625.72      628.99     27.70 o 
   2   3   0     1720.58     1756.65     65.86 o 
   3   3   0      488.24      509.35     20.07 o 
   4   3   0      194.00      191.37      5.53 o 
   5   3   0       56.65       49.55      2.16 o 
   6   3   0        0.86        0.25      0.69 o 
   7   3   0       29.76       28.70      2.43 o 
   8   3   0       38.47       37.00      3.21 o 
   9   3   0        1.09        0.75      1.19 o 
  10   3   0       17.57       22.45      2.96 o 
  -8   4   0        2.73        3.56      1.85 o 
  -7   4   0       65.97       67.57      4.63 o 
  -6   4   0        2.67        2.27      1.43 o 
  -5   4   0      602.44      681.19     17.78 o 
  -4   4   0      114.37      124.50      6.72 o 
  -3   4   0      257.19      247.02      7.91 o 
  -2   4   0      168.35      201.28      4.56 o 
  -1   4   0      497.47      536.08     10.30 o 
   0   4   0      114.17      106.75      3.44 o 
   1   4   0        8.99       10.52      1.06 o 
   2   4   0      160.42      158.23      8.15 o 
   3   4   0      315.50      319.12     15.13 o 
   4   4   0       33.59       33.63      2.55 o 
   5   4   0      306.25      308.87     10.15 o 
   6   4   0       16.71       16.38      1.91 o 
   7   4   0      378.78      396.80     15.77 o 
   8   4   0       61.76       57.77      3.33 o 
   9   4   0        1.17        0.62      1.16 o 
  10   4   0       10.61       11.36      3.95 o 
  -7   5   0        0.00        0.86      1.39 o 
  -6   5   0        0.59        0.36      1.32 o 
  -5   5   0      174.06      184.12     14.22 o 
  -4   5   0        3.26        4.85      1.24 o 
  -3   5   0       65.97       61.29      3.66 o 
  -2   5   0      357.55      388.58      9.54 o 
  -1   5   0      299.88      316.65      5.26 o 
   0   5   0       12.01       16.49      1.20 o 
   1   5   0      164.33      181.63      5.19 o 
   2   5   0      295.07      323.76     15.06 o 
   3   5   0       24.74       20.40      2.01 o 
   4   5   0      116.10      115.96      4.44 o 
   5   5   0      507.08      512.85     17.75 o 
   6   5   0      139.36      139.11      8.58 o 
   7   5   0      113.78      108.53      5.23 o 
   8   5   0       29.90       30.67      3.13 o 
   9   5   0        0.34        0.40      1.98 o 
  -7   6   0       18.34       21.61      3.14 o 
  -6   6   0       21.69       21.92      2.89 o 
  -5   6   0       53.92       52.20      5.23 o 
  -4   6   0      177.36      189.60      5.28 o 
  -3   6   0        5.90        6.47      1.88 o 
  -2   6   0       38.19       37.24      2.27 o 
  -1   6   0      477.81      487.71      7.10 o 
   0   6   0      231.89      238.58      6.52 o 
   1   6   0      125.35      131.59      5.29 o 
   2   6   0        0.05        0.18      0.93 o 
   3   6   0       67.54       69.53      3.80 o 
   4   6   0       23.89       19.93      2.33 o 
   5   6   0        1.00        2.32      1.32 o 
   6   6   0       11.87       12.08      2.40 o 
   7   6   0        5.22        5.33      1.88 o 
   8   6   0        0.71       -0.58      1.38 o 
   9   6   0       21.39       22.92      6.47 o 
  -6   7   0        2.28        4.60      1.88 o 
  -5   7   0        0.42        0.24      1.35 o 
  -4   7   0        0.52        1.03      1.06 o 
  -3   7   0       19.17       22.04      2.06 o 
  -2   7   0        0.39       -0.26      0.83 o 
  -1   7   0      193.20      202.70      4.96 o 
   0   7   0        0.14        0.13      0.75 o 
   1   7   0      454.22      458.12     19.26 o 
   2   7   0      100.50       97.00      6.37 o 
   3   7   0      270.85      259.17      7.78 o 
   4   7   0       31.93       27.72      2.90 o 
   5   7   0        6.38        5.34      1.81 o 
   6   7   0       11.29        8.55      2.18 o 
   7   7   0      206.19      218.50      8.10 o 
   8   7   0        1.56        0.66      1.64 o 
   9   7   0       78.79       88.23      5.83 o 
  -5   8   0       18.57       22.32      3.11 o 
  -4   8   0        0.01        1.86      1.50 o 
  -3   8   0        0.08       -0.43      0.92 o 
  -2   8   0       49.09       55.13      3.90 o 
  -1   8   0       40.40       37.34      3.28 o 
   0   8   0       43.27       44.12      3.49 o 
   1   8   0      493.70      449.79     52.40 o 
   2   8   0      323.36      306.75     12.79 o 
   3   8   0      175.33      174.64      6.90 o 
   4   8   0      194.30      185.71      7.75 o 
   5   8   0       23.95       25.36      3.10 o 
   6   8   0        0.07        0.86      1.44 o 
   7   8   0      135.57      144.00      7.09 o 
   8   8   0        2.62        5.10      2.21 o 
  -4   9   0       11.81       16.30      3.85 o 
  -3   9   0       17.36       20.72      3.26 o 
  -2   9   0       43.89       40.03      3.95 o 
  -1   9   0      101.01      102.27      5.55 o 
   0   9   0       28.25       27.75      3.07 o 
   1   9   0        4.06        3.85      1.67 o 
   2   9   0      112.61      100.83      5.61 o 
   3   9   0        0.45       -0.03      1.32 o 
   4   9   0       11.21       11.71      2.64 o 
   5   9   0        5.62        4.35      1.94 o 
   6   9   0       41.10       46.02      4.27 o 
   7   9   0       19.33       23.49      3.48 o 
  -2  10   0       23.43       29.57      3.47 o 
  -1  10   0        5.40        5.98      1.96 o 
   0  10   0        7.04        5.68      1.95 o 
   1  10   0        0.50        0.13      1.58 o 
   2  10   0       20.98       18.64      2.79 o 
   3  10   0       70.59       63.79      4.88 o 
   4  10   0        7.95       10.24      3.41 o 
   5  10   0        0.02        0.75      1.64 o 
   6  10   0        0.12        0.37      1.70 o 
   1  11   0       11.07       12.05      3.85 o 
   2  11   0        8.47        8.08      2.41 o 
   3  11   0        4.36        4.86      2.15 o 
  -5 -10   1        1.91        4.84      2.20 o 
  -4 -10   1        3.06        5.28      2.17 o 
  -3 -10   1        7.28        9.15      2.58 o 
  -2 -10   1       10.23       10.77      2.55 o 
  -1 -10   1        3.81        2.00      1.46 o 
   0 -10   1       24.18       22.25      2.95 o 
   1 -10   1       12.36       15.44      2.71 o 
   2 -10   1        5.56        7.87      2.23 o 
  -7  -9   1        3.35        5.63      2.33 o 
  -6  -9   1        0.15        0.49      1.57 o 
  -5  -9   1        4.87        5.04      2.13 o 
  -4  -9   1        3.54        5.69      2.01 o 
  -3  -9   1       12.03       10.82      2.46 o 
  -2  -9   1        3.36        2.29      1.53 o 
  -1  -9   1      135.08      135.82      6.91 o 
   0  -9   1       66.87       65.68      4.48 o 
   1  -9   1        5.48        7.36      2.10 o 
   2  -9   1       98.82      110.58      7.26 o 
   3  -9   1        0.23        1.07      1.35 o 
  -8  -8   1        9.38       12.59      3.05 o 
  -7  -8   1       14.51       12.99      3.56 o 
  -6  -8   1       20.47       18.21      2.74 o 
  -5  -8   1       26.34       20.87      2.89 o 
  -4  -8   1       40.96       41.21      3.64 o 
  -3  -8   1      137.08      139.78      6.26 o 
  -2  -8   1      305.85      288.89     17.78 o 
  -1  -8   1       31.48       26.24      2.86 o 
   0  -8   1      259.50      253.08     12.30 o 
   1  -8   1        0.46        1.15      1.22 o 
   2  -8   1        1.47        2.52      1.40 o 
   3  -8   1       88.25       95.79      5.13 o 
   4  -8   1       19.28       23.20      2.28 o 
   5  -8   1       13.40       14.82      3.56 o 
  -8  -7   1        5.60        6.77      2.23 o 
  -7  -7   1        7.33        9.02      2.30 o 
  -6  -7   1      104.87      110.92      5.73 o 
  -5  -7   1      166.17      155.93      6.56 o 
  -4  -7   1       78.44       73.96      4.48 o 
  -3  -7   1       94.84       96.12      4.84 o 
  -2  -7   1       14.16       17.42      2.22 o 
  -1  -7   1       11.55       15.15      3.41 o 
   0  -7   1       15.59       17.47      2.30 o 
   1  -7   1        0.48        0.61      0.88 o 
   2  -7   1       53.33       49.12      2.74 o 
   3  -7   1       53.81       54.85      3.00 o 
   4  -7   1       38.84       36.46      2.65 o 
   5  -7   1       33.08       36.35      4.94 o 
   6  -7   1       25.47       25.98      4.54 o 
  -9  -6   1        0.42        1.48      2.47 o 
  -8  -6   1       10.79       11.72      2.61 o 
  -7  -6   1        1.10        1.61      1.42 o 
  -6  -6   1        0.27        0.24      1.00 o 
  -5  -6   1      441.55      431.56     73.29 o 
  -4  -6   1      146.13      147.98      5.72 o 
  -3  -6   1       53.73       48.22      3.23 o 
  -2  -6   1      596.52      620.16     25.93 o 
  -1  -6   1      401.45      408.24      5.27 o 
   0  -6   1       51.46       54.47      2.27 o 
   1  -6   1       82.45       83.43      3.03 o 
   2  -6   1       29.86       27.82      2.44 o 
   3  -6   1      591.92      611.74     26.57 o 
   4  -6   1      358.77      384.75      9.95 o 
   5  -6   1      478.98      506.96     23.79 o 
   6  -6   1        3.45        4.15      2.57 o 
   7  -6   1        0.00       -1.09      1.88 o 
  -9  -5   1        5.00        5.83      3.06 o 
  -8  -5   1      121.71      122.64      9.83 o 
  -7  -5   1      113.00      118.67      6.17 o 
  -6  -5   1      139.73      152.62     10.40 o 
  -5  -5   1      148.48      153.25      4.83 o 
  -4  -5   1      494.26      534.58     21.75 o 
  -3  -5   1      432.96      444.38     11.44 o 
  -2  -5   1      190.07      217.82      8.09 o 
  -1  -5   1      203.91      215.00      7.84 o 
   0  -5   1      109.85      129.33      3.08 o 
   1  -5   1       88.68       77.01      2.62 o 
   2  -5   1        5.92        7.43      1.19 o 
   3  -5   1       29.41       25.71      1.88 o 
   4  -5   1       82.86       80.98      3.29 o 
   5  -5   1       24.61       25.68      2.11 o 
   6  -5   1       33.85       29.04      3.80 o 
   7  -5   1       19.71       22.80      3.85 o 
   8  -5   1        0.08        0.20      2.27 o 
  -9  -4   1       65.41       61.24      6.72 o 
  -8  -4   1        0.75        1.32      1.26 o 
  -7  -4   1       54.73       50.56      2.75 o 
  -6  -4   1       19.59       23.96      2.20 o 
  -5  -4   1       30.59       33.99      1.97 o 
  -4  -4   1      261.07      277.50     10.97 o 
  -3  -4   1      183.07      177.72      8.86 o 
  -2  -4   1       27.84       21.75      1.41 o 
  -1  -4   1      482.72      519.32     14.08 o 
   0  -4   1        8.72        6.30      0.79 o 
   1  -4   1      204.46      230.14      8.31 o 
   2  -4   1       65.41       62.29      2.31 o 
   3  -4   1       87.35       84.24      2.96 o 
   4  -4   1       71.61       74.11      4.56 o 
   5  -4   1       56.96       57.18      3.45 o 
   6  -4   1        0.13       -0.88      0.88 o 
   7  -4   1        0.34        1.48      1.88 o 
   8  -4   1        3.81        5.46      2.37 o 
  -9  -3   1        4.87        6.07      1.85 o 
  -8  -3   1       13.34       10.68      2.04 o 
  -7  -3   1       63.14       59.76      3.75 o 
  -6  -3   1       58.70       63.42      3.84 o 
  -5  -3   1      499.07      517.04     12.06 o 
  -4  -3   1       91.93       85.94      3.79 o 
  -3  -3   1       39.15       33.45      1.51 o 
  -2  -3   1     2638.98     2859.93    117.67 o 
  -1  -3   1     2757.26     3018.73    104.16 o 
   0  -3   1      386.34      355.81     10.65 o 
   1  -3   1      495.93      448.70      9.96 o 
   2  -3   1      206.09      228.57      9.40 o 
   3  -3   1        0.26        0.29      0.53 o 
   4  -3   1        1.29        2.15      0.79 o 
   5  -3   1      176.46      186.90      6.95 o 
   6  -3   1       16.79       17.20      1.73 o 
   7  -3   1       14.63       12.57      2.67 o 
   8  -3   1       54.61       56.58      4.26 o 
   9  -3   1        0.75        1.38      1.98 o 
  -9  -2   1        1.56        2.67      1.52 o 
  -8  -2   1       10.54       10.08      2.37 o 
  -7  -2   1      105.88       99.88      4.89 o 
  -6  -2   1       80.73       87.85      3.09 o 
  -5  -2   1      164.14      167.86      3.87 o 
  -4  -2   1       43.49       42.39      1.85 o 
  -3  -2   1       39.89       35.57      1.50 o 
  -2  -2   1      900.49      914.99     36.15 o 
  -1  -2   1    10887.73     8615.49    659.54 o 
   0  -2   1     2514.68     2592.01     89.90 o 
   1  -2   1      455.92      482.03     14.63 o 
   2  -2   1       43.05       40.07      1.66 o 
   3  -2   1      275.91      291.68     10.49 o 
   4  -2   1      206.68      223.46      6.67 o 
   5  -2   1      442.20      489.35     11.51 o 
   6  -2   1      171.08      173.24      6.96 o 
   7  -2   1        3.68        4.30      1.60 o 
   8  -2   1       22.96       24.16      4.10 o 
   9  -2   1       16.91       22.98      5.04 o 
  -9  -1   1       33.63       31.94      3.35 o 
  -8  -1   1        0.17        0.45      1.14 o 
  -7  -1   1       41.18       39.05      4.54 o 
  -6  -1   1        0.06       -0.53      0.64 o 
  -5  -1   1      111.60      109.59      3.00 o 
  -4  -1   1       83.63       80.04      2.32 o 
  -3  -1   1       14.03       21.72      1.12 o 
  -2  -1   1       11.06       10.01      0.71 o 
  -1  -1   1     1005.83     1025.24     56.56 o 
   0  -1   1        0.69        2.02      0.25 o 
   1  -1   1      457.06      447.05     16.22 o 
   2  -1   1     1833.23     1893.53     39.47 o 
   3  -1   1      828.94      852.09     16.81 o 
   4  -1   1      313.13      320.05      6.06 o 
   5  -1   1        8.74        7.56      1.04 o 
   6  -1   1       11.27       10.31      1.35 o 
   7  -1   1       34.73       33.32      2.99 o 
   8  -1   1       70.80       70.22      4.42 o 
   9  -1   1       38.73       38.37      3.56 o 
  -9   0   1       25.89       26.92      3.14 o 
  -8   0   1       54.05       52.09      3.97 o 
  -7   0   1        7.48        9.31      2.05 o 
  -6   0   1      101.27       90.97      4.43 o 
  -5   0   1       92.21       82.73      3.06 o 
  -4   0   1      130.11      128.04      2.72 o 
  -3   0   1      354.88      317.45      4.26 o 
  -2   0   1     6375.51     6440.13     66.22 o 
  -1   0   1     2024.26     1902.39     57.48 o 
   0   0   1      258.29      234.97      3.56 o 
   1   0   1      570.80      540.56      7.51 o 
   2   0   1     4250.54     4285.71     24.33 o 
   3   0   1      379.42      323.13      3.94 o 
   4   0   1       12.75       26.51     11.67 o 
   5   0   1      223.63      262.16      4.65 o 
   6   0   1       51.14       44.82      2.53 o 
   7   0   1       28.08       28.73      2.01 o 
   8   0   1        1.89        2.32      1.36 o 
   9   0   1        4.95        4.18      1.68 o 
  10   0   1        0.99       -0.57      2.02 o 
  -9   1   1       16.04       22.68      2.93 o 
  -8   1   1        1.37        0.90      1.15 o 
  -7   1   1      221.60      212.53     10.02 o 
  -6   1   1       30.36       29.98      2.76 o 
  -5   1   1      208.25      205.43     11.06 o 
  -4   1   1      855.79      941.73     38.48 o 
  -3   1   1      514.19      601.14     21.99 o 
  -2   1   1      164.28      170.85      3.81 o 
  -1   1   1      483.73      565.64      5.62 o 
   0   1   1       80.58       80.08      2.28 o 
   2   1   1        0.08        1.58      0.42 o 
   3   1   1      621.63      577.02      5.77 o 
   4   1   1      266.67      260.65      4.11 o 
   5   1   1       24.92       22.36      1.47 o 
   6   1   1      222.08      226.67      4.77 o 
   7   1   1       34.68       34.67      4.05 o 
   8   1   1        4.04        3.06      1.43 o 
   9   1   1        1.24        0.35      1.21 o 
  10   1   1        8.71       14.97      2.68 o 
  -9   2   1       10.57       10.77      2.58 o 
  -8   2   1       11.53       16.43      2.62 o 
  -7   2   1       61.33       54.73      4.89 o 
  -6   2   1      306.05      274.66     31.46 o 
  -5   2   1       27.22       28.03      2.35 o 
  -4   2   1      234.86      231.13      7.43 o 
  -3   2   1      406.80      445.81     17.41 o 
  -2   2   1      367.10      406.17     14.89 o 
  -1   2   1     4680.17     4927.49     43.44 o 
   0   2   1      373.31      367.01      6.59 o 
   1   2   1      413.40      478.01      5.41 o 
   2   2   1      409.55      407.28      8.88 o 
   3   2   1      747.31      725.90     19.76 o 
   4   2   1      349.31      325.57      8.30 o 
   5   2   1      681.78      667.53      7.49 o 
   6   2   1       19.57       15.48      1.48 o 
   7   2   1      249.50      248.60      6.19 o 
   8   2   1       19.54       16.53      1.78 o 
   9   2   1        0.06       -0.21      1.15 o 
  10   2   1        4.73        9.61      2.91 o 
  -8   3   1        5.96        6.24      2.08 o 
  -7   3   1      140.66      115.69      6.02 o 
  -6   3   1      675.66      659.66     70.17 o 
  -5   3   1        2.22        1.32      1.21 o 
  -4   3   1      226.51      237.93      7.29 o 
  -3   3   1     3305.16     3784.39    157.12 o 
  -2   3   1       76.28       74.48      2.61 o 
  -1   3   1       40.68       37.38      1.53 o 
   0   3   1      191.09      212.50      6.55 o 
   1   3   1      696.74      661.69      7.68 o 
   2   3   1       48.41       39.08      2.03 o 
   3   3   1      152.54      172.49      4.76 o 
   4   3   1        0.32        0.41      0.59 o 
   5   3   1       49.75       42.92      2.01 o 
   6   3   1      158.61      152.29      4.06 o 
   7   3   1       39.48       37.62      2.34 o 
   8   3   1       13.92       14.40      1.71 o 
   9   3   1       22.03       25.27      2.82 o 
  10   3   1       11.84       13.80      2.53 o 
  -8   4   1       54.91       53.65      4.61 o 
  -7   4   1       48.97       43.82      3.95 o 
  -6   4   1      338.33      336.93      9.60 o 
  -5   4   1      496.01      465.16     55.95 o 
  -4   4   1        5.10        7.72      1.54 o 
  -3   4   1        0.08        0.41      0.62 o 
  -2   4   1       10.78       10.89      1.14 o 
  -1   4   1      526.61      587.12      8.81 o 
   0   4   1      275.90      281.61      9.20 o 
   1   4   1      252.17      294.91      9.56 o 
   2   4   1       13.88        9.61      1.29 o 
   3   4   1      381.85      432.90     15.15 o 
   4   4   1        5.21        4.22      0.76 o 
   5   4   1        8.17        5.22      0.96 o 
   6   4   1      221.79      240.17      6.88 o 
   7   4   1       23.12       21.79      1.92 o 
   8   4   1       13.48       13.35      1.69 o 
   9   4   1        5.47        5.99      1.80 o 
  10   4   1        3.32        5.73      3.16 o 
  -7   5   1       27.06       26.04      3.24 o 
  -6   5   1       15.80       13.53      2.69 o 
  -5   5   1       42.85       42.09      3.61 o 
  -4   5   1        5.92        6.67      1.37 o 
  -3   5   1      161.58      158.75      5.00 o 
  -2   5   1        0.01       -0.19      0.61 o 
  -1   5   1      205.63      191.77      4.16 o 
   0   5   1      256.70      273.06      6.13 o 
   1   5   1       33.83       31.91      3.61 o 
   2   5   1      331.84      335.33     10.27 o 
   3   5   1       81.86       75.43      3.56 o 
   4   5   1      165.92      197.81      9.24 o 
   5   5   1       43.00       40.44      2.20 o 
   6   5   1       30.92       31.48      2.03 o 
   7   5   1       56.80       58.33      3.87 o 
   8   5   1        3.81        3.75      1.74 o 
   9   5   1       28.90       37.15      3.59 o 
  10   5   1        0.91        3.06      2.86 o 
  -7   6   1        6.36        8.49      2.55 o 
  -6   6   1       17.88       19.12      2.81 o 
  -5   6   1        0.23        0.72      1.58 o 
  -4   6   1        8.04        7.46      1.98 o 
  -3   6   1      327.95      322.05      6.49 o 
  -2   6   1      167.26      183.45      4.72 o 
  -1   6   1      173.07      156.63      4.09 o 
   0   6   1       71.89       72.90      2.62 o 
   1   6   1       52.20       56.83      2.85 o 
   2   6   1      214.78      228.02      6.56 o 
   3   6   1       30.42       33.77      3.01 o 
   4   6   1      111.69      110.32      9.73 o 
   5   6   1        8.28        9.11      1.98 o 
   6   6   1       79.81       76.58      4.43 o 
   7   6   1       87.05       91.32      5.03 o 
   8   6   1        2.05        3.08      1.67 o 
   9   6   1       12.33       16.19      2.96 o 
  -6   7   1        5.59        8.15      2.51 o 
  -5   7   1        0.48        3.14      1.74 o 
  -4   7   1      164.27      162.13      6.66 o 
  -3   7   1       96.25       84.45      3.68 o 
  -2   7   1      110.96      111.11      4.02 o 
  -1   7   1       45.51       40.22      2.38 o 
   0   7   1      243.96      265.15     11.91 o 
   1   7   1        7.92        8.59      1.97 o 
   2   7   1        0.42        0.54      1.12 o 
   3   7   1       81.53       79.44      4.47 o 
   4   7   1      209.61      175.91     11.51 o 
   5   7   1      129.64      119.85      8.20 o 
   6   7   1       51.11       49.23      3.81 o 
   7   7   1        2.88        3.52      1.70 o 
   8   7   1       53.07       54.60      4.40 o 
   9   7   1        0.03        2.13      1.67 o 
  -5   8   1        0.56        2.11      1.60 o 
  -4   8   1       19.53       20.74      2.87 o 
  -3   8   1        4.13        1.87      1.22 o 
  -2   8   1       51.28       48.29      3.79 o 
  -1   8   1       12.03       16.21      2.57 o 
   0   8   1        2.34        0.35      1.21 o 
   1   8   1      148.36      150.08      6.21 o 
   2   8   1      120.00      119.69      5.68 o 
   3   8   1       50.21       49.73      3.88 o 
   4   8   1       21.21       18.18      2.63 o 
   5   8   1       16.23       16.57      2.57 o 
   6   8   1        0.11        0.73      1.38 o 
   7   8   1        0.38        1.15      1.43 o 
   8   8   1        0.00        0.16      1.26 o 
  -3   9   1        2.10        1.19      2.27 o 
  -2   9   1        0.34        2.11      1.45 o 
  -1   9   1        3.13        3.93      1.59 o 
   0   9   1       40.46       34.11      3.38 o 
   1   9   1       66.35       63.05      4.47 o 
   2   9   1       12.77       13.32      2.43 o 
   3   9   1       12.28       12.31      2.61 o 
   4   9   1        3.21        1.65      1.52 o 
   5   9   1        1.32        2.12      1.57 o 
   6   9   1        0.99        0.58      1.42 o 
   7   9   1       10.80       10.43      2.72 o 
  -2  10   1        2.44        6.40      2.09 o 
  -1  10   1       20.61       23.28      3.07 o 
   0  10   1       61.40       66.07      4.78 o 
   1  10   1        2.62        2.65      1.60 o 
   2  10   1       13.46       12.35      2.63 o 
   3  10   1        0.30       -0.22      1.29 o 
   4  10   1        2.17        2.74      1.88 o 
   5  10   1        0.74        1.14      1.64 o 
   6  10   1       37.35       45.22      5.23 o 
   1  11   1       11.44        9.68      3.85 o 
   2  11   1        5.07        3.65      1.99 o 
   3  11   1       15.26       17.50      3.11 o 
  -5 -10   2        0.09        0.29      1.71 o 
  -4 -10   2        1.72        1.73      1.88 o 
  -3 -10   2        3.25        2.84      1.91 o 
  -2 -10   2       23.65       28.60      3.46 o 
  -1 -10   2        1.64        3.22      1.59 o 
   0 -10   2        2.67        2.22      1.46 o 
   1 -10   2       22.79       25.05      3.13 o 
   2 -10   2        0.87       -0.69      1.68 o 
  -6  -9   2        0.01        0.80      1.53 o 
  -5  -9   2       12.99       12.98      2.91 o 
  -4  -9   2       46.88       47.24      4.19 o 
  -3  -9   2       49.87       50.19      4.12 o 
  -2  -9   2       52.63       48.89      4.10 o 
  -1  -9   2      121.54      123.00      6.10 o 
   0  -9   2        2.92        1.69      1.32 o 
   1  -9   2        4.47        4.21      1.64 o 
   2  -9   2        0.17        2.27      1.47 o 
   3  -9   2       48.79       54.03      6.12 o 
   4  -9   2        6.23        6.72      2.96 o 
  -7  -8   2       43.73       48.15      4.99 o 
  -6  -8   2       32.16       32.37      3.51 o 
  -5  -8   2       19.15       21.31      2.88 o 
  -4  -8   2        0.14        1.67      1.43 o 
  -3  -8   2       49.62       44.10      3.67 o 
  -2  -8   2        0.00        0.79      1.26 o 
  -1  -8   2       56.88       54.09      3.87 o 
   0  -8   2      113.00       99.09      5.06 o 
   1  -8   2       52.19       53.76      4.30 o 
   2  -8   2       24.25       26.47      2.93 o 
   3  -8   2       12.79       12.85      1.92 o 
   4  -8   2       69.50       73.58      6.72 o 
   5  -8   2        9.81        6.22      2.57 o 
  -8  -7   2        6.78        8.18      2.77 o 
  -7  -7   2       21.95       27.57      4.84 o 
  -6  -7   2       75.32       74.15      6.12 o 
  -5  -7   2      174.04      176.31     12.40 o 
  -4  -7   2      208.61      186.22      7.36 o 
  -3  -7   2       21.50       19.54      2.41 o 
  -2  -7   2       43.29       42.35      3.33 o 
  -1  -7   2      104.77      108.73      4.99 o 
   0  -7   2       22.41       24.60      2.96 o 
   1  -7   2      348.10      368.29      8.35 o 
   2  -7   2       35.83       35.41      2.35 o 
   3  -7   2       43.49       45.92      2.78 o 
   4  -7   2       12.63       14.81      1.93 o 
   5  -7   2        3.29        2.32      1.42 o 
   6  -7   2       25.34       25.19      4.25 o 
  -8  -6   2       24.94       23.21      4.44 o 
  -7  -6   2      264.22      273.70     22.17 o 
  -6  -6   2      100.24       92.81      5.03 o 
  -5  -6   2      105.90      101.90      5.03 o 
  -4  -6   2       99.29       95.24      5.43 o 
  -3  -6   2       24.06       22.72      2.72 o 
  -2  -6   2       30.91       26.84      1.45 o 
  -1  -6   2      113.20      106.56      3.01 o 
   0  -6   2       26.33       29.83      1.79 o 
   1  -6   2      933.20      967.02     23.32 o 
   2  -6   2       64.91       71.10      2.98 o 
   3  -6   2      398.04      425.46     11.86 o 
   4  -6   2       43.50       45.94      3.02 o 
   5  -6   2       65.82       65.94      3.46 o 
   6  -6   2        0.36        0.89      1.68 o 
   7  -6   2       28.30       26.86      4.54 o 
  -9  -5   2       38.36       44.05      6.12 o 
  -8  -5   2       48.48       46.72      5.93 o 
  -7  -5   2       94.10       93.45      9.53 o 
  -6  -5   2      218.62      230.26      9.20 o 
  -5  -5   2        0.76        0.99      0.86 o 
  -4  -5   2       11.73        9.66      1.27 o 
  -3  -5   2       88.11       93.22      3.39 o 
  -2  -5   2      998.04      995.21     27.20 o 
  -1  -5   2      149.76      153.79      5.33 o 
   0  -5   2      412.65      453.88     11.95 o 
   1  -5   2      469.34      465.43     10.41 o 
   2  -5   2       90.66       98.84      3.53 o 
   3  -5   2      100.01      102.22      6.92 o 
   4  -5   2       49.19       49.75      2.61 o 
   5  -5   2       88.41       85.36      8.03 o 
   6  -5   2       48.28       46.16      4.69 o 
   7  -5   2       39.27       40.20      5.33 o 
  -9  -4   2        1.24        1.64      1.68 o 
  -8  -4   2       87.76       95.77     10.27 o 
  -7  -4   2       63.75       62.60      4.29 o 
  -6  -4   2       13.60       13.49      1.53 o 
  -5  -4   2      134.09      128.63      6.16 o 
  -4  -4   2        0.89       -0.18      0.59 o 
  -3  -4   2       45.22       39.37      1.83 o 
  -2  -4   2      504.15      577.04     23.60 o 
  -1  -4   2      305.82      292.22      9.79 o 
   0  -4   2      129.97      123.52      3.50 o 
   1  -4   2        9.64       12.09      1.08 o 
   2  -4   2      170.65      164.14      3.65 o 
   3  -4   2      847.43      909.67     25.58 o 
   4  -4   2      272.38      292.51     10.65 o 
   5  -4   2        6.27        6.62      1.30 o 
   6  -4   2      252.15      270.98      6.53 o 
   7  -4   2        0.07        0.04      1.02 o 
   8  -4   2        3.74        1.58      1.98 o 
  -9  -3   2      127.66      133.28      6.81 o 
  -8  -3   2      100.66      106.94      5.53 o 
  -7  -3   2        0.86        1.47      1.09 o 
  -6  -3   2       93.08       93.74      5.07 o 
  -5  -3   2       39.93       32.83      1.93 o 
  -4  -3   2        0.09        1.30      1.22 o 
  -3  -3   2     1058.49     1105.73     43.11 o 
  -2  -3   2        3.58        5.83      0.80 o 
  -1  -3   2     2789.90     3139.73    124.09 o 
   0  -3   2      828.81      838.83     24.70 o 
   1  -3   2      646.27      642.60     23.42 o 
   2  -3   2      230.46      239.18      9.09 o 
   3  -3   2        0.06       -0.07      0.55 o 
   4  -3   2      230.29      243.82      9.51 o 
   5  -3   2        8.48        8.73      1.32 o 
   6  -3   2       54.62       57.26      5.80 o 
   7  -3   2        0.33        0.56      1.06 o 
   8  -3   2       20.87       20.61      2.71 o 
   9  -3   2       14.92       18.57      4.15 o 
  -9  -2   2        4.31        4.48      1.74 o 
  -8  -2   2       42.43       43.43      7.80 o 
  -7  -2   2       14.75       16.40      2.23 o 
  -6  -2   2       23.15       21.50      1.74 o 
  -5  -2   2       14.56       16.10      1.40 o 
  -4  -2   2      113.51      122.58      3.09 o 
  -3  -2   2        2.78        1.42      0.57 o 
  -2  -2   2     4893.08     5217.40    227.97 o 
  -1  -2   2     3180.72     3362.87    120.86 o 
   0  -2   2     1172.00     1212.14     52.47 o 
   1  -2   2      563.87      586.45     29.09 o 
   2  -2   2      220.63      230.54      9.54 o 
   3  -2   2       85.83       84.42      2.69 o 
   4  -2   2        1.41        4.81      0.89 o 
   5  -2   2        5.96        7.74      1.15 o 
   6  -2   2      275.30      269.30      9.96 o 
   7  -2   2        8.05        6.29      1.77 o 
   8  -2   2      140.27      137.64      6.05 o 
  -9  -1   2        1.50        0.81      1.68 o 
  -8  -1   2       18.53       18.52      2.58 o 
  -7  -1   2       90.80       94.16      4.96 o 
  -6  -1   2       13.14        9.27      1.74 o 
  -5  -1   2       51.53       50.57      2.24 o 
  -4  -1   2       60.68       62.49      2.04 o 
  -3  -1   2      104.18       72.50      2.00 o 
  -2  -1   2     1036.20     1077.19     36.68 o 
  -1  -1   2      376.13      438.35     16.80 o 
   0  -1   2     6380.15     5716.17    135.96 o 
   1  -1   2      327.31      322.52     19.16 o 
   2  -1   2      237.76      254.07      9.09 o 
   3  -1   2      243.70      254.76      8.77 o 
   4  -1   2       93.29       84.72      2.43 o 
   5  -1   2      340.61      346.04      5.42 o 
   6  -1   2      575.86      570.74     18.34 o 
   7  -1   2        1.52        2.76      1.02 o 
   8  -1   2      139.09      146.67      8.59 o 
   9  -1   2        0.73        3.16      2.17 o 
  10  -1   2        4.31        5.23      2.77 o 
  -9   0   2       12.02       11.99      2.67 o 
  -8   0   2       82.74       82.58      5.10 o 
  -7   0   2      126.67      111.38      5.45 o 
  -6   0   2       23.65       24.12      2.58 o 
  -5   0   2       41.74       47.74      3.41 o 
  -4   0   2        5.63        4.64      1.19 o 
  -3   0   2      129.29       99.83      2.77 o 
  -2   0   2     1507.42     1493.16     11.49 o 
  -1   0   2      568.59      614.60     11.80 o 
   0   0   2      201.57      212.60      2.26 o 
   1   0   2        6.78        6.15      0.59 o 
   2   0   2    15663.97     9641.03    826.29 o 
   3   0   2       83.80      102.93      2.22 o 
   4   0   2        2.39        2.28      0.64 o 
   5   0   2       50.78       40.16      1.91 o 
   6   0   2       98.71       89.42      3.03 o 
   7   0   2       19.91       21.81      1.81 o 
   8   0   2        7.05        7.96      1.99 o 
   9   0   2       40.46       37.21      3.45 o 
  10   0   2       44.06       46.97      4.09 o 
  -9   1   2        3.29        3.24      1.74 o 
  -8   1   2      137.33      140.22      6.77 o 
  -7   1   2        2.98        4.20      1.63 o 
  -6   1   2      471.82      486.45     10.68 o 
  -5   1   2        0.18        0.45      0.94 o 
  -4   1   2        2.31        4.08      1.22 o 
  -3   1   2       57.50       50.61      2.62 o 
  -2   1   2     3082.36     3363.28     18.47 o 
  -1   1   2     2828.83     2936.63     66.96 o 
   0   1   2     6545.49     5767.42    286.78 o 
   1   1   2     4538.85     4281.10    108.47 o 
   2   1   2    11621.33     8804.94    562.29 o 
   3   1   2     1851.83     1904.40      9.81 o 
   4   1   2     1535.42     1608.70     10.21 o 
   5   1   2      225.76      254.14      4.56 o 
   6   1   2      146.51      149.45      3.90 o 
   7   1   2      304.03      300.24      7.74 o 
   8   1   2      106.59      106.06      3.91 o 
   9   1   2        0.52        2.07      1.46 o 
  10   1   2       94.80      101.76      5.78 o 
  -8   2   2        4.49        6.93      2.08 o 
  -7   2   2      123.10      118.56      5.97 o 
  -6   2   2      187.60      189.79      6.95 o 
  -5   2   2      113.05      116.45      5.06 o 
  -4   2   2     1930.46     2167.02     89.48 o 
  -3   2   2     1042.05     1097.94     30.62 o 
  -2   2   2       80.24       88.20      2.00 o 
  -1   2   2     2709.78     2857.75     14.58 o 
   0   2   2      797.66      809.39     15.69 o 
   1   2   2      201.64      192.29      5.05 o 
   2   2   2     1735.23     1710.18     22.73 o 
   3   2   2        0.13        0.37      0.44 o 
   4   2   2     1109.55     1063.60     16.00 o 
   5   2   2     1302.84     1335.00     25.55 o 
   6   2   2       38.04       39.44      2.10 o 
   7   2   2       32.76       30.87      2.10 o 
   8   2   2       65.44       72.44      3.93 o 
   9   2   2       23.22       18.77      3.56 o 
  10   2   2       17.13       19.85      2.90 o 
  -8   3   2       23.59       23.24      3.24 o 
  -7   3   2        1.86        2.17      1.68 o 
  -6   3   2       21.60       22.90      2.79 o 
  -5   3   2      445.53      421.05     12.94 o 
  -4   3   2       84.96       96.15      2.71 o 
  -3   3   2       36.31       26.37      1.49 o 
  -2   3   2        1.24        2.32      0.64 o 
  -1   3   2      182.76      238.65      3.79 o 
   0   3   2      440.50      418.01     12.83 o 
   1   3   2      178.94      197.74      8.34 o 
   2   3   2        9.17        7.73      0.63 o 
   3   3   2      908.06      971.81     15.65 o 
   4   3   2        0.18        1.64      0.59 o 
   5   3   2      344.71      308.28      5.59 o 
   6   3   2        2.16        1.20      0.75 o 
   7   3   2        6.93        5.93      1.29 o 
   8   3   2       18.59       15.17      1.73 o 
   9   3   2        7.87        9.86      2.23 o 
  10   3   2        7.63       11.86      2.58 o 
  -8   4   2        1.61        1.21      1.66 o 
  -7   4   2        9.38        6.17      2.23 o 
  -6   4   2        4.70        2.37      1.57 o 
  -5   4   2       70.24       69.20      5.78 o 
  -4   4   2        5.76        5.48      1.64 o 
  -3   4   2       23.11       23.07      1.60 o 
  -2   4   2      718.39      823.99      8.32 o 
  -1   4   2      209.62      246.90      4.35 o 
   0   4   2      935.88     1073.25     26.13 o 
   1   4   2        8.13        9.82      0.86 o 
   2   4   2       78.51       88.33      3.35 o 
   3   4   2      178.25      197.12      5.17 o 
   4   4   2      364.77      369.98      9.87 o 
   5   4   2      152.65      124.47      3.34 o 
   6   4   2       22.26       21.37      2.26 o 
   7   4   2      101.49      100.62      3.64 o 
   8   4   2       24.31       24.98      2.18 o 
   9   4   2       52.17       56.92      3.21 o 
  10   4   2       71.58       72.00      7.21 o 
  -7   5   2       95.65      105.11      8.94 o 
  -6   5   2        1.90        2.74      1.59 o 
  -5   5   2        5.63        9.02      2.18 o 
  -4   5   2      114.73      121.48      5.48 o 
  -3   5   2        0.37        0.93      0.78 o 
  -2   5   2      346.02      362.72      6.11 o 
  -1   5   2      344.25      380.86      5.96 o 
   0   5   2     1387.31     1606.74     36.34 o 
   1   5   2      895.05     1035.40     45.01 o 
   2   5   2       23.35       22.17      1.99 o 
   3   5   2       22.59       15.80      2.47 o 
   4   5   2       13.27       12.82      0.86 o 
   5   5   2      358.72      382.27     14.49 o 
   6   5   2        9.66        8.96      1.44 o 
   7   5   2      300.16      297.40     13.53 o 
   8   5   2        1.37        1.04      1.40 o 
   9   5   2       36.03       37.74      3.52 o 
  10   5   2       10.64        9.48      3.65 o 
  -6   6   2        8.88       10.21      2.58 o 
  -5   6   2        1.08        2.15      1.56 o 
  -4   6   2        0.54        0.50      1.25 o 
  -3   6   2       21.20       22.24      1.94 o 
  -2   6   2       31.13       33.09      2.28 o 
  -1   6   2       44.17       45.49      2.36 o 
   0   6   2      300.05      320.04      8.53 o 
   1   6   2       66.66       75.11      3.13 o 
   2   6   2       21.06       20.37      2.20 o 
   3   6   2       16.98       13.36      2.06 o 
   4   6   2      100.30      105.81      4.75 o 
   5   6   2       50.66       47.16      3.39 o 
   6   6   2        2.30        0.79      1.12 o 
   7   6   2      100.81      104.87      5.38 o 
   8   6   2        0.55        2.27      2.07 o 
   9   6   2       24.58       26.48      3.14 o 
  -6   7   2       15.50       21.14      4.54 o 
  -5   7   2        1.75        0.50      1.53 o 
  -4   7   2        1.04        0.87      1.38 o 
  -3   7   2       10.87       11.80      1.77 o 
  -2   7   2       60.86       55.90      2.94 o 
  -1   7   2        5.18        6.24      1.39 o 
   0   7   2       30.02       26.49      1.93 o 
   1   7   2      102.87       94.34      4.64 o 
   2   7   2        1.55        2.50      1.39 o 
   3   7   2       98.34       98.33      4.85 o 
   4   7   2       90.83       81.32      4.56 o 
   5   7   2       15.03       10.64      2.21 o 
   6   7   2       28.55       28.57      3.03 o 
   7   7   2       11.68       12.69      2.46 o 
   8   7   2        4.88        5.26      2.05 o 
   9   7   2       57.14       61.54      4.89 o 
  -4   8   2        0.01        1.88      1.66 o 
  -3   8   2        5.76        6.04      1.99 o 
  -2   8   2        1.30        0.91      0.99 o 
  -1   8   2       57.87       62.57      4.12 o 
   0   8   2        0.68       -0.91      1.00 o 
   1   8   2      211.67      202.19     10.07 o 
   2   8   2        3.03        3.35      1.59 o 
   3   8   2      156.03      153.18      6.49 o 
   4   8   2       26.42       26.09      3.06 o 
   5   8   2        1.64        2.41      1.42 o 
   6   8   2       48.51       47.53      5.58 o 
   7   8   2        4.50        5.20      1.91 o 
   8   8   2        3.57        3.91      1.83 o 
  -3   9   2       17.69       21.33      4.74 o 
  -2   9   2        0.98        2.30      1.47 o 
  -1   9   2       18.57       20.94      2.78 o 
   0   9   2       10.50       11.79      2.34 o 
   1   9   2       39.83       36.93      3.45 o 
   2   9   2        1.54        0.84      1.19 o 
   3   9   2      150.86      139.41      6.60 o 
   4   9   2       19.26       19.20      2.75 o 
   5   9   2       97.78      101.74      5.97 o 
   6   9   2        0.01       -0.38      1.15 o 
   7   9   2        6.35        7.57      2.30 o 
  -2  10   2       19.30       22.52      4.84 o 
  -1  10   2        1.37        1.69      1.42 o 
   0  10   2       11.83       10.96      2.51 o 
   1  10   2       17.37       16.97      2.65 o 
   2  10   2       12.45       11.56      2.56 o 
   3  10   2       39.83       40.44      3.86 o 
   4  10   2       10.90        7.83      2.51 o 
   5  10   2      161.13      166.23      8.20 o 
   6  10   2       33.38       48.32      4.82 o 
   2  11   2        0.10       -0.30      1.32 o 
   3  11   2       18.19       19.46      3.11 o 
  -4 -10   3        3.20        4.62      2.09 o 
  -3 -10   3       12.40       15.58      3.11 o 
  -2 -10   3        2.25        2.53      1.73 o 
  -1 -10   3       30.75       29.99      3.34 o 
   0 -10   3        0.13        2.01      1.54 o 
   1 -10   3        1.53        1.73      1.39 o 
   2 -10   3       15.11       11.75      3.85 o 
  -6  -9   3        0.05       -0.20      1.64 o 
  -5  -9   3       23.50       21.24      3.06 o 
  -4  -9   3        0.29        0.87      1.78 o 
  -3  -9   3        0.01        1.37      1.46 o 
  -2  -9   3        0.26        1.34      1.42 o 
  -1  -9   3        0.02        0.77      1.43 o 
   0  -9   3       13.23       14.02      2.39 o 
   1  -9   3       20.21       27.12      3.02 o 
   2  -9   3        6.92       11.47      2.54 o 
   3  -9   3       11.06       10.47      3.46 o 
   4  -9   3        0.16        1.38      2.27 o 
  -7  -8   3       37.39       48.30      6.12 o 
  -6  -8   3        1.29        3.26      1.92 o 
  -5  -8   3       21.12       18.77      2.86 o 
  -4  -8   3       56.71       55.12      6.17 o 
  -3  -8   3        0.20        0.69      1.25 o 
  -2  -8   3        8.35       10.40      2.28 o 
  -1  -8   3       42.37       48.12      3.69 o 
   0  -8   3       94.65       83.26      4.71 o 
   1  -8   3       25.61       25.71      2.96 o 
   2  -8   3       68.54       70.56      4.42 o 
   3  -8   3      135.61      140.01      6.17 o 
   4  -8   3        4.62        2.42      1.57 o 
   5  -8   3        1.09        0.15      1.19 o 
  -8  -7   3        1.27        2.07      2.07 o 
  -7  -7   3        2.57        4.41      2.86 o 
  -6  -7   3        5.43        6.33      1.99 o 
  -5  -7   3       18.90       17.81      3.85 o 
  -4  -7   3      189.97      196.73      9.53 o 
  -3  -7   3      456.92      426.69     18.07 o 
  -2  -7   3       61.05       57.44      3.82 o 
  -1  -7   3       38.92       33.68      2.98 o 
   0  -7   3       76.32       67.47      6.07 o 
   1  -7   3       83.48       85.93      3.35 o 
   2  -7   3      107.97      102.53      4.28 o 
   3  -7   3       28.49       29.10      2.28 o 
   5  -7   3        0.30       -0.04      1.08 o 
   6  -7   3        2.45        4.05      2.27 o 
  -8  -6   3       27.21       27.06      4.84 o 
  -7  -6   3        4.52        6.03      1.90 o 
  -6  -6   3      153.38      137.39      7.36 o 
  -5  -6   3        2.76        2.28      1.36 o 
  -4  -6   3      127.76      132.75     13.98 o 
  -3  -6   3        9.44       11.05      2.11 o 
  -2  -6   3       33.09       29.57      1.74 o 
  -1  -6   3      171.72      166.59      3.89 o 
   0  -6   3        6.44        4.40      1.20 o 
   1  -6   3      184.27      182.52      8.59 o 
   2  -6   3      279.22      282.04      8.86 o 
   3  -6   3       51.75       53.24      2.77 o 
   4  -6   3       54.33       56.13      2.94 o 
   5  -6   3        3.16        3.34      1.56 o 
   6  -6   3       19.88       22.72      2.79 o 
   7  -6   3       40.05       30.03      4.84 o 
  -8  -5   3       15.53       14.82      3.65 o 
  -7  -5   3        0.12        0.69      1.09 o 
  -6  -5   3        1.17        1.41      0.95 o 
  -5  -5   3       12.62       11.81      2.27 o 
  -4  -5   3      248.22      252.17     10.98 o 
  -3  -5   3      696.51      704.86     29.83 o 
  -2  -5   3      180.92      181.19      8.25 o 
  -1  -5   3        8.67       11.02      1.15 o 
   0  -5   3        3.22        5.94      0.93 o 
   1  -5   3       25.53       28.95      1.71 o 
   2  -5   3      223.71      259.98      5.06 o 
   3  -5   3       13.29       16.26      1.59 o 
   4  -5   3       13.93       15.34      1.63 o 
   5  -5   3      205.62      221.00     13.26 o 
   6  -5   3        7.02        6.67      1.89 o 
   7  -5   3       30.16       28.25      4.54 o 
   8  -5   3        3.51        3.75      2.67 o 
  -9  -4   3        0.02       -0.95      1.26 o 
  -8  -4   3       91.55       98.37      6.47 o 
  -7  -4   3       20.40       19.63      2.51 o 
  -6  -4   3       25.00       26.73      2.03 o 
  -5  -4   3      161.99      157.07      5.74 o 
  -4  -4   3      125.57      121.38      7.17 o 
  -3  -4   3        3.36        3.39      0.92 o 
  -2  -4   3     2775.38     2994.00    137.84 o 
  -1  -4   3      381.70      402.71     16.14 o 
   0  -4   3     2322.01     2575.21     48.36 o 
   1  -4   3        3.16        4.34      0.86 o 
   2  -4   3      582.33      619.52     25.11 o 
   3  -4   3       90.27       89.82      2.89 o 
   4  -4   3       20.12       19.60      1.71 o 
   5  -4   3       25.18       27.78      2.31 o 
   6  -4   3       16.25       14.28      1.71 o 
   7  -4   3        2.32        1.58      1.98 o 
   8  -4   3        0.07       -1.28      1.28 o 
  -9  -3   3        2.78        3.43      1.77 o 
  -8  -3   3       10.48        9.94      2.29 o 
  -7  -3   3      118.50      131.04      5.86 o 
  -6  -3   3        2.89        3.58      1.06 o 
  -5  -3   3      325.59      319.78      9.52 o 
  -4  -3   3      572.97      623.23     21.86 o 
  -3  -3   3      700.37      740.05     33.90 o 
  -2  -3   3     1405.35     1605.97     75.44 o 
  -1  -3   3     1178.94     1281.52     55.10 o 
   0  -3   3     1564.27     1626.62     40.98 o 
   1  -3   3       73.26       84.37      3.77 o 
   2  -3   3      362.07      409.87     11.78 o 
   3  -3   3      101.05       97.91      4.46 o 
   4  -3   3      268.46      284.55     11.45 o 
   5  -3   3       27.30       28.01      3.13 o 
   6  -3   3       10.46       11.02      1.43 o 
   7  -3   3        3.11        5.11      1.33 o 
   8  -3   3       17.64       17.09      3.75 o 
   9  -3   3        1.79        2.86      2.27 o 
  -9  -2   3        6.21        7.16      2.22 o 
  -8  -2   3      163.20      168.95      7.19 o 
  -7  -2   3        2.98        1.70      1.29 o 
  -6  -2   3        0.26        0.51      1.04 o 
  -5  -2   3      509.87      518.74     14.52 o 
  -4  -2   3      286.86      305.11      9.11 o 
  -3  -2   3       65.70       66.85      2.29 o 
  -2  -2   3       18.02       22.19      1.31 o 
  -1  -2   3     1166.25     1228.98     60.43 o 
   0  -2   3       27.15       28.83      1.68 o 
   1  -2   3        2.73        3.21      0.51 o 
   2  -2   3       92.76       82.41      4.11 o 
   3  -2   3      236.96      285.21      8.95 o 
   4  -2   3      150.41      158.27      4.99 o 
   5  -2   3       17.94       17.74      1.83 o 
   6  -2   3        1.25        0.73      0.76 o 
   7  -2   3       15.18       16.31      1.75 o 
   8  -2   3       41.67       43.21      3.50 o 
   9  -2   3        5.36        4.74      2.67 o 
  -9  -1   3        0.32        1.43      1.63 o 
  -8  -1   3      120.35      122.76      6.32 o 
  -7  -1   3        5.02        5.53      1.74 o 
  -6  -1   3       44.99       42.10      3.28 o 
  -5  -1   3        3.02        3.91      0.86 o 
  -4  -1   3      112.87      101.75      2.61 o 
  -3  -1   3     1338.09     1441.15     31.23 o 
  -2  -1   3       81.11       90.86      6.03 o 
  -1  -1   3      429.64      423.98     16.26 o 
   0  -1   3     3391.02     3537.83     84.94 o 
   1  -1   3       73.48       67.93      4.35 o 
   2  -1   3      526.54      502.07     28.69 o 
   3  -1   3       52.56       50.91      1.69 o 
   4  -1   3      246.79      280.39      4.26 o 
   5  -1   3       72.24       63.25      2.38 o 
   6  -1   3       33.01       33.73      2.00 o 
   7  -1   3        0.01        0.90      0.80 o 
   8  -1   3       13.06       14.68      2.30 o 
   9  -1   3       22.64       20.84      4.35 o 
  -9   0   3       50.59       49.27      5.09 o 
  -8   0   3       33.92       28.04      3.21 o 
  -7   0   3        0.63        0.10      1.16 o 
  -6   0   3       12.10       10.84      2.19 o 
  -5   0   3      234.08      229.51     16.74 o 
  -4   0   3        4.38        2.22      1.05 o 
  -3   0   3      522.29      515.92      8.31 o 
  -2   0   3     1654.07     1827.34     80.26 o 
  -1   0   3       76.86       88.76      3.41 o 
   0   0   3      452.33      518.75      4.35 o 
   1   0   3      374.50      392.92      8.54 o 
   2   0   3     1033.95     1042.32     21.15 o 
   3   0   3     1002.52      977.52     24.24 o 
   4   0   3      545.10      585.03      7.06 o 
   5   0   3      686.95      726.39      7.67 o 
   6   0   3       20.33       16.10      1.47 o 
   7   0   3        0.01       -0.17      0.78 o 
   8   0   3       12.47       17.08      1.82 o 
   9   0   3       11.31       11.81      2.22 o 
  -8   1   3        5.72        6.56      2.09 o 
  -7   1   3       60.37       54.99      4.15 o 
  -6   1   3       14.43       14.80      2.23 o 
  -5   1   3      179.92      176.81      6.21 o 
  -4   1   3       59.39       51.93      3.14 o 
  -3   1   3        1.27        0.49      0.63 o 
  -2   1   3      313.44      302.22      6.81 o 
  -1   1   3      261.67      265.68      3.07 o 
   0   1   3      179.23      177.18      6.29 o 
   1   1   3        2.80        1.10      0.43 o 
   2   1   3      942.59      969.41     28.19 o 
   3   1   3     3231.12     3255.41     18.40 o 
   4   1   3      156.97      182.17      3.45 o 
   5   1   3     1365.36     1311.56     16.31 o 
   6   1   3       74.69       76.29      2.85 o 
   7   1   3       22.64       20.54      1.81 o 
   8   1   3       65.45       68.65      3.19 o 
   9   1   3       11.09       13.60      2.37 o 
  10   1   3        0.61        2.01      1.46 o 
  -8   2   3       11.60       13.07      2.58 o 
  -7   2   3        9.81        8.36      2.29 o 
  -6   2   3      270.05      265.05      8.48 o 
  -5   2   3       28.46       28.48      2.76 o 
  -4   2   3        4.50        2.53      1.18 o 
  -3   2   3      614.70      634.92     10.02 o 
  -2   2   3       84.12       82.16      1.82 o 
  -1   2   3      461.29      460.73      5.77 o 
   0   2   3      230.96      223.03      4.75 o 
   1   2   3        5.16        3.33      0.59 o 
   2   2   3     1166.81     1091.94     26.99 o 
   3   2   3     4962.18     5175.58     61.72 o 
   4   2   3        9.80        6.56      0.90 o 
   5   2   3      261.51      226.83      4.41 o 
   6   2   3       18.95       17.06      1.48 o 
   7   2   3       20.48       16.69      1.65 o 
   8   2   3        8.00        9.63      1.57 o 
   9   2   3       10.79       13.72      1.82 o 
  10   2   3       19.43       20.48      2.76 o 
  -8   3   3       30.48       30.56      3.79 o 
  -7   3   3        0.03        0.58      1.43 o 
  -6   3   3       10.32       13.84      2.57 o 
  -5   3   3       33.25       31.63      3.04 o 
  -4   3   3       23.44       19.65      2.23 o 
  -3   3   3      122.57      112.94      2.63 o 
  -2   3   3        3.74        8.42      0.92 o 
  -1   3   3     3540.97     4056.08     47.96 o 
   0   3   3       22.37       15.06      1.08 o 
   1   3   3      140.02      155.21      7.25 o 
   2   3   3      631.68      707.34      7.85 o 
   3   3   3        5.45        4.93      0.73 o 
   4   3   3        0.03        0.06      0.46 o 
   5   3   3        0.48        0.10      0.55 o 
   6   3   3       58.75       61.33      2.64 o 
   7   3   3      260.88      249.74      5.61 o 
   8   3   3        0.02       -0.15      0.84 o 
   9   3   3        9.25       10.53      2.22 o 
  10   3   3        2.02        2.49      1.52 o 
  -7   4   3        3.41        4.61      2.02 o 
  -6   4   3        0.71        2.21      1.57 o 
  -5   4   3       83.55       81.55      4.78 o 
  -4   4   3      373.69      390.77      9.53 o 
  -3   4   3       84.30       82.05      2.74 o 
  -2   4   3      113.69      107.81      3.07 o 
  -1   4   3       11.61       13.72      1.24 o 
   0   4   3      176.15      189.09      3.76 o 
   1   4   3      456.65      522.22     20.94 o 
   2   4   3        5.69        5.78      0.76 o 
   3   4   3      251.35      267.85      3.78 o 
   4   4   3      412.78      442.90      5.52 o 
   5   4   3      370.42      372.10      7.35 o 
   6   4   3        1.47        2.32      0.97 o 
   7   4   3       96.93       89.99      3.59 o 
   8   4   3        2.20        3.23      1.46 o 
   9   4   3       22.19       23.15      2.17 o 
  10   4   3       47.42       51.95      6.02 o 
  -7   5   3       77.32       85.12      5.87 o 
  -6   5   3       74.56       73.16      5.13 o 
  -5   5   3        1.75        1.50      1.42 o 
  -4   5   3      255.11      240.11     18.32 o 
  -3   5   3       58.70       53.65      2.58 o 
  -2   5   3      251.85      278.67      5.42 o 
  -1   5   3      368.99      386.34      6.14 o 
   0   5   3        1.98        0.89      0.73 o 
   1   5   3      323.75      351.56     15.28 o 
   2   5   3      683.76      783.18     20.99 o 
   3   5   3      653.56      691.92     10.65 o 
   4   5   3      556.17      553.12      9.88 o 
   5   5   3      173.13      175.45      5.97 o 
   6   5   3       32.43       34.97      2.19 o 
   7   5   3        3.38        3.09      1.46 o 
   8   5   3       22.04       23.46      2.68 o 
   9   5   3       13.63       15.96      2.71 o 
  10   5   3        0.63        2.36      1.61 o 
  -6   6   3       45.70       51.41      4.43 o 
  -5   6   3        0.15        1.30      1.46 o 
  -4   6   3       38.78       40.99      3.60 o 
  -3   6   3      107.89      100.67      5.02 o 
  -2   6   3        1.87        1.55      0.98 o 
  -1   6   3      423.00      433.15     10.23 o 
   0   6   3       24.64       23.30      1.75 o 
   1   6   3      124.04      116.23      5.09 o 
   2   6   3       52.14       49.69      3.18 o 
   3   6   3        1.35        2.26      1.22 o 
   4   6   3       60.99       65.88      3.84 o 
   5   6   3        2.53        4.11      1.49 o 
   6   6   3      140.60      127.40      9.53 o 
   7   6   3        1.20        1.22      1.25 o 
   8   6   3        1.78        2.05      1.41 o 
   9   6   3       21.44       30.03      3.39 o 
  -5   7   3        1.39        4.65      1.99 o 
  -4   7   3        3.42        3.65      1.77 o 
  -3   7   3        2.57        4.91      1.78 o 
  -2   7   3       97.31       94.40      3.78 o 
  -1   7   3       74.59       62.34      3.02 o 
   0   7   3      131.79      135.81      6.29 o 
   1   7   3       95.96       86.15      4.50 o 
   2   7   3       33.87       34.86      3.04 o 
   3   7   3      103.88      104.40      5.02 o 
   4   7   3      107.19       82.14      4.61 o 
   5   7   3       80.26       81.04      4.64 o 
   6   7   3       36.19       37.21      3.38 o 
   7   7   3       31.56       27.51      3.11 o 
   8   7   3        7.48        9.23      2.41 o 
   9   7   3        9.43        7.08      2.28 o 
  -4   8   3        8.93       12.03      2.71 o 
  -3   8   3        0.26        0.59      1.39 o 
  -2   8   3      117.35      118.90      4.49 o 
  -1   8   3       70.47       64.94      4.23 o 
   0   8   3       32.86       33.54      3.17 o 
   1   8   3        0.88        1.52      1.31 o 
   2   8   3        9.84        7.39      2.02 o 
   3   8   3        9.35       11.26      2.37 o 
   4   8   3      205.10      202.87     16.25 o 
   5   8   3        1.02        1.15      1.28 o 
   6   8   3        9.39        8.68      2.26 o 
   7   8   3        0.11        1.85      1.42 o 
   8   8   3       22.30       25.00      3.26 o 
  -3   9   3        2.44        1.88      2.67 o 
  -2   9   3        4.28        4.94      2.86 o 
  -1   9   3        3.98        3.37      1.63 o 
   0   9   3        1.59        3.31      1.64 o 
   1   9   3       25.73       21.92      2.83 o 
   2   9   3       22.73       23.71      2.93 o 
   3   9   3        5.81        5.54      1.92 o 
   4   9   3        9.79       11.11      2.62 o 
   5   9   3       16.34       11.79      2.72 o 
   6   9   3       32.04       30.14      3.51 o 
   7   9   3        6.18        7.52      2.25 o 
  -1  10   3        1.07        2.12      1.57 o 
   0  10   3        1.42        5.12      1.92 o 
   1  10   3       11.38        9.13      2.40 o 
   2  10   3        0.61        1.47      1.56 o 
   3  10   3        0.89        1.28      1.33 o 
   4  10   3        3.97        3.90      1.82 o 
   5  10   3       17.15       15.69      3.24 o 
   6  10   3        0.77        4.10      2.11 o 
   2  11   3        0.07        0.10      1.98 o 
   3  11   3        1.81        1.43      1.59 o 
  -3 -10   4        2.97        3.64      2.17 o 
  -2 -10   4        9.92       10.36      2.96 o 
  -1 -10   4        3.59        2.27      1.64 o 
   0 -10   4        0.19        2.51      1.37 o 
   1 -10   4       11.85       16.69      4.15 o 
  -5  -9   4        0.00        0.31      1.52 o 
  -4  -9   4        2.65        1.12      1.49 o 
  -3  -9   4       45.22       46.61      4.64 o 
  -2  -9   4        7.86        9.95      2.46 o 
  -1  -9   4       22.25       23.15      2.92 o 
   0  -9   4        6.70        7.78      2.06 o 
   1  -9   4       14.44       16.24      2.44 o 
   2  -9   4        0.38        0.20      2.27 o 
   3  -9   4        2.33        2.47      2.17 o 
  -6  -8   4       10.62       17.09      3.95 o 
  -5  -8   4       33.40       30.50      3.47 o 
  -4  -8   4        0.35        0.23      1.35 o 
  -3  -8   4       58.40       51.98      4.05 o 
  -2  -8   4        0.73        0.67      1.25 o 
  -1  -8   4       39.16       32.20      3.15 o 
   0  -8   4       55.61       54.76      3.99 o 
   1  -8   4       14.87       15.60      2.35 o 
   2  -8   4       96.89       99.46      8.10 o 
   3  -8   4        0.43        0.46      1.28 o 
   4  -8   4       10.53       11.51      2.81 o 
   5  -8   4        2.34        3.66      1.59 o 
  -7  -7   4       17.81       16.37      2.86 o 
  -6  -7   4        1.02        0.11      1.19 o 
  -5  -7   4       62.37       79.38     11.85 o 
  -4  -7   4       43.41       48.69      5.53 o 
  -3  -7   4      232.26      247.87     23.26 o 
  -2  -7   4        0.02        0.53      1.18 o 
  -1  -7   4        0.01       -0.70      1.14 o 
   0  -7   4       60.77       57.67      2.74 o 
   1  -7   4       73.99       72.28      5.45 o 
   2  -7   4       72.56       67.53      3.13 o 
   3  -7   4       81.22       86.88      6.32 o 
   4  -7   4        0.34        0.05      1.07 o 
   5  -7   4       11.15        9.62      2.25 o 
   6  -7   4        0.94        2.87      1.52 o 
  -8  -6   4        1.96        0.10      1.88 o 
  -7  -6   4       13.84       13.04      3.75 o 
  -6  -6   4        0.13        1.13      1.14 o 
  -5  -6   4       84.99       93.13     10.32 o 
  -4  -6   4      121.18      108.99     10.42 o 
  -3  -6   4      153.47      133.13     10.52 o 
  -2  -6   4       22.59       20.06      1.68 o 
  -1  -6   4       84.52       80.86      2.93 o 
   0  -6   4        0.12        1.16      0.69 o 
   1  -6   4      139.27      127.65      4.18 o 
   2  -6   4        3.86        5.46      1.26 o 
   3  -6   4      174.00      181.94      9.34 o 
   4  -6   4        6.78        6.36      1.80 o 
   5  -6   4       23.80       27.21      2.85 o 
   6  -6   4        0.47        2.17      1.36 o 
   7  -6   4       20.58       19.56      4.05 o 
  -8  -5   4       21.61       18.37      4.05 o 
  -7  -5   4       10.44       11.75      3.56 o 
  -6  -5   4       11.12       10.05      1.69 o 
  -5  -5   4       54.80       58.36      5.40 o 
  -4  -5   4        0.67        0.23      0.86 o 
  -3  -5   4        1.37        1.08      1.15 o 
  -2  -5   4      294.88      311.57     11.35 o 
  -1  -5   4       41.79       36.11      1.95 o 
   0  -5   4      240.13      230.05      8.29 o 
   1  -5   4        5.35        7.17      1.04 o 
   2  -5   4      111.64      121.07      4.85 o 
   3  -5   4      352.65      367.43     13.68 o 
   4  -5   4       15.19       15.60      1.62 o 
   5  -5   4       17.54       18.47      2.39 o 
   6  -5   4       13.75       12.65      2.30 o 
   7  -5   4       20.07       14.52      3.46 o 
   8  -5   4       18.67       17.48      4.05 o 
  -8  -4   4       13.88       16.06      2.75 o 
  -7  -4   4       24.58       22.29      2.65 o 
  -6  -4   4      111.89      117.84      4.75 o 
  -5  -4   4       94.11       96.88      3.58 o 
  -4  -4   4       20.24       20.43      1.73 o 
  -3  -4   4      704.15      734.53     44.60 o 
  -2  -4   4      848.01      866.62     45.11 o 
  -1  -4   4      363.69      317.10     19.36 o 
   0  -4   4      225.56      199.08      6.53 o 
   1  -4   4      387.32      436.41     13.44 o 
   2  -4   4        1.91        2.67      0.77 o 
   3  -4   4       72.59       75.15      4.07 o 
   4  -4   4        9.89       11.49      1.35 o 
   5  -4   4      228.83      245.75      8.35 o 
   6  -4   4       99.36      107.30     11.21 o 
   7  -4   4       13.07       11.16      2.30 o 
   8  -4   4      126.39      129.98      9.58 o 
  -8  -3   4        7.14        5.28      1.98 o 
  -7  -3   4       25.51       26.19      2.89 o 
  -6  -3   4        2.54        3.18      1.38 o 
  -5  -3   4      128.10      124.59      3.82 o 
  -4  -3   4      267.87      287.67      8.81 o 
  -3  -3   4       97.87       73.69      3.44 o 
  -2  -3   4      704.74      690.17     30.59 o 
  -1  -3   4      116.78      117.41      4.73 o 
   0  -3   4        6.44       10.00      0.95 o 
   1  -3   4       25.78       30.94      1.44 o 
   2  -3   4      208.93      211.36      7.96 o 
   3  -3   4      417.00      479.53     19.23 o 
   4  -3   4       91.18      104.82      7.05 o 
   5  -3   4      161.56      163.84      9.55 o 
   6  -3   4      230.14      235.04     20.99 o 
   7  -3   4        1.89        2.57      1.39 o 
   8  -3   4       65.03       56.30      6.22 o 
   9  -3   4        4.66        3.26      2.27 o 
  -9  -2   4       46.41       39.46      5.88 o 
  -8  -2   4       60.15       55.54      4.54 o 
  -7  -2   4        0.14        0.00      1.12 o 
  -6  -2   4       18.54       19.74      2.81 o 
  -5  -2   4       28.72       29.90      1.91 o 
  -4  -2   4       14.61       13.28      1.34 o 
  -3  -2   4      472.49      560.21     21.81 o 
  -2  -2   4       72.00       77.60      2.71 o 
  -1  -2   4      272.05      291.23     10.53 o 
   0  -2   4       40.44       38.82      1.52 o 
   1  -2   4     1418.48     1446.75     42.07 o 
   2  -2   4      197.96      192.70      7.10 o 
   3  -2   4       15.41       15.00      1.12 o 
   4  -2   4      144.50      161.89      8.70 o 
   5  -2   4        0.88        1.30      0.70 o 
   6  -2   4       74.80       70.22      3.54 o 
   7  -2   4        2.72        1.24      1.25 o 
   8  -2   4       29.29       36.01      4.20 o 
   9  -2   4        0.43        0.10      1.78 o 
  -8  -1   4       29.23       30.11      3.35 o 
  -7  -1   4       48.89       42.48      3.63 o 
  -6  -1   4       24.46       18.78      2.39 o 
  -5  -1   4       19.03       19.02      2.27 o 
  -4  -1   4      465.99      450.64     19.80 o 
  -3  -1   4       10.03       12.02      1.07 o 
  -2  -1   4      128.56      153.87      9.08 o 
  -1  -1   4      590.25      586.24     17.26 o 
   0  -1   4     1697.43     1753.96     29.58 o 
   1  -1   4      295.77      278.98      7.63 o 
   2  -1   4        8.42        7.22      1.05 o 
   3  -1   4       48.76       58.82      3.21 o 
   4  -1   4        9.94       10.59      0.96 o 
   5  -1   4       43.95       47.94      2.04 o 
   6  -1   4       31.35       29.05      1.86 o 
   7  -1   4       53.43       50.07      2.57 o 
   8  -1   4      349.56      352.13     21.23 o 
   9  -1   4       19.80       14.91      4.25 o 
  10  -1   4       24.73       24.40      4.84 o 
  -8   0   4       98.02       96.61      5.86 o 
  -7   0   4      165.28      170.86      7.23 o 
  -6   0   4      416.85      414.39     10.62 o 
  -5   0   4       81.56       84.82      4.40 o 
  -4   0   4        5.18        3.10      1.22 o 
  -3   0   4      168.75      171.06      5.13 o 
  -2   0   4        0.17        0.37      0.43 o 
  -1   0   4        6.30        9.04      0.82 o 
   0   0   4      360.15      352.70      5.19 o 
   1   0   4      616.22      638.24     11.45 o 
   2   0   4      234.72      228.16      7.50 o 
   3   0   4       57.81       53.21      1.62 o 
   4   0   4     2173.07     2276.93     40.24 o 
   5   0   4      113.85       97.99      2.82 o 
   6   0   4       11.07       10.44      1.30 o 
   7   0   4       28.00       28.97      2.18 o 
   8   0   4      102.74      104.43      3.94 o 
   9   0   4        0.69        2.07      1.98 o 
  10   0   4       33.21       34.86      5.53 o 
  -8   1   4       24.80       28.57      3.46 o 
  -7   1   4       69.48       66.46      4.74 o 
  -6   1   4       64.79       64.15      4.33 o 
  -5   1   4        4.08        2.55      1.32 o 
  -4   1   4      208.74      209.56      6.42 o 
  -3   1   4       20.55       19.11      1.92 o 
  -2   1   4      114.58      122.69      4.05 o 
  -1   1   4       85.73       74.96      1.91 o 
   0   1   4      204.72      205.86      4.36 o 
   1   1   4        8.47       10.88      0.83 o 
   2   1   4     3192.30     3217.11     82.66 o 
   3   1   4      130.17      127.66      4.71 o 
   4   1   4     3301.92     3266.60     21.74 o 
   5   1   4        9.25        8.66      1.09 o 
   6   1   4       29.72       29.94      1.88 o 
   7   1   4       30.99       27.66      1.99 o 
   8   1   4       26.76       20.86      1.90 o 
   9   1   4       20.95       24.18      2.22 o 
  10   1   4        3.88        5.63      2.96 o 
  -8   2   4        1.51        2.03      1.64 o 
  -7   2   4        1.09        0.39      1.24 o 
  -6   2   4      172.63      173.24      7.16 o 
  -5   2   4       25.57       24.62      2.75 o 
  -4   2   4      311.60      313.09      8.17 o 
  -3   2   4       31.43       28.71      2.44 o 
  -2   2   4      590.21      654.89      8.77 o 
  -1   2   4        9.05       14.39      1.02 o 
   0   2   4       60.51       76.49      2.09 o 
   1   2   4       16.73       22.32      1.21 o 
   2   2   4     2601.75     2741.17     25.16 o 
   3   2   4       40.03       33.33      1.50 o 
   4   2   4      747.44      724.74      7.68 o 
   5   2   4      120.74      129.94      3.39 o 
   6   2   4       70.95       58.33      2.51 o 
   7   2   4       63.46       59.75      2.83 o 
   8   2   4        0.90        0.89      0.94 o 
   9   2   4       96.68      100.26      4.15 o 
  10   2   4        5.62        8.62      2.17 o 
  -7   3   4        3.50        2.63      1.61 o 
  -6   3   4       72.55       75.22      4.96 o 
  -5   3   4       97.72       90.86      5.03 o 
  -4   3   4      155.93      156.71      6.01 o 
  -3   3   4      179.39      179.74      5.94 o 
  -2   3   4      781.01      887.84      7.64 o 
  -1   3   4        1.48        2.71      0.72 o 
   0   3   4      249.20      276.54      7.52 o 
   1   3   4      178.06      197.34     10.62 o 
   2   3   4       35.27       28.43      1.39 o 
   3   3   4      483.41      502.65      9.67 o 
   4   3   4      357.21      359.02      5.18 o 
   5   3   4      161.34      152.63      3.72 o 
   6   3   4      245.10      229.02      4.93 o 
   7   3   4      198.84      196.06      4.98 o 
   8   3   4        2.64        3.01      1.18 o 
   9   3   4        0.55        1.98      1.13 o 
  10   3   4       37.55       34.77      2.81 o 
  -7   4   4        1.35        1.31      1.73 o 
  -6   4   4       44.13       45.89      4.12 o 
  -5   4   4        4.31        2.51      1.54 o 
  -4   4   4       52.00       43.81      3.53 o 
  -3   4   4       27.53       29.07      2.69 o 
  -2   4   4      144.08      141.21      3.52 o 
  -1   4   4      216.43      210.40      4.81 o 
   0   4   4        2.69        3.69      0.87 o 
   1   4   4       54.56       46.03      2.89 o 
   2   4   4       52.39       49.88      2.77 o 
   3   4   4        0.01        1.33      0.61 o 
   4   4   4       22.00       15.86      1.26 o 
   5   4   4      142.47      142.09      3.61 o 
   6   4   4      190.53      184.52      4.51 o 
   7   4   4       84.76       79.58      3.98 o 
   8   4   4        3.99        3.88      1.22 o 
   9   4   4        3.71        5.24      1.41 o 
  10   4   4       12.83       14.68      3.16 o 
  -6   5   4        7.29        7.75      2.37 o 
  -5   5   4        5.54        8.23      2.19 o 
  -4   5   4       17.47       17.09      2.47 o 
  -3   5   4       70.97       64.76      4.02 o 
  -2   5   4        3.66        6.10      1.23 o 
  -1   5   4       86.77       82.14      2.98 o 
   0   5   4        3.31        4.98      1.08 o 
   1   5   4       65.56       83.51      4.67 o 
   2   5   4        8.76       11.21      1.11 o 
   3   5   4      239.43      234.20      3.91 o 
   4   5   4       21.60       16.62      1.51 o 
   5   5   4        5.55        6.26      1.07 o 
   6   5   4        1.47        1.00      0.78 o 
   7   5   4       95.53       94.95      5.23 o 
   8   5   4       18.93       18.84      2.56 o 
   9   5   4       57.59       62.19      4.40 o 
  10   5   4        8.61        6.52      3.06 o 
  -6   6   4       16.93       22.64      5.28 o 
  -5   6   4        1.79        2.24      1.71 o 
  -4   6   4       31.91       29.85      3.21 o 
  -3   6   4       14.25       13.87      2.27 o 
  -2   6   4       77.79       69.49      3.10 o 
  -1   6   4       65.28       77.15      3.14 o 
   0   6   4       94.98      111.11      3.57 o 
   1   6   4       14.45       16.20      1.54 o 
   2   6   4       13.84       17.61      1.39 o 
   3   6   4        5.94        4.11      1.58 o 
   4   6   4       37.60       31.78      2.75 o 
   5   6   4        4.72        3.55      1.43 o 
   6   6   4       12.39       12.92      2.08 o 
   7   6   4      128.43      125.52      5.87 o 
   8   6   4        0.00       -0.26      1.21 o 
   9   6   4       88.21       91.53      5.48 o 
  10   6   4        0.95        0.62      1.53 o 
  -5   7   4       16.02       16.55      3.04 o 
  -4   7   4       24.21       20.06      2.83 o 
  -3   7   4       75.71       72.82      4.67 o 
  -2   7   4        1.59        0.70      0.91 o 
  -1   7   4        0.39        0.36      0.94 o 
   0   7   4       89.24       80.48      4.43 o 
   1   7   4      106.97      103.36      5.68 o 
   2   7   4      230.57      236.91      7.37 o 
   3   7   4       55.52       53.19      3.70 o 
   4   7   4       26.15       22.99      2.62 o 
   5   7   4       16.13       16.47      2.33 o 
   6   7   4        0.85        0.36      1.09 o 
   7   7   4        0.01        0.21      1.13 o 
   8   7   4        3.72        3.17      1.70 o 
   9   7   4       29.01       33.67      3.63 o 
  -4   8   4       24.72       26.55      3.31 o 
  -3   8   4        0.01       -0.15      1.26 o 
  -2   8   4        8.53       10.18      2.27 o 
  -1   8   4        4.15        8.10      2.17 o 
   0   8   4      162.64      144.92      6.23 o 
   1   8   4       71.25       63.40      4.21 o 
   2   8   4       15.29       11.07      2.29 o 
   3   8   4      153.05      158.62      7.95 o 
   4   8   4       14.13       12.50      2.96 o 
   5   8   4      156.18      139.82      8.59 o 
   6   8   4        4.63        5.06      1.90 o 
   7   8   4        1.07        1.45      1.39 o 
   8   8   4       11.87       14.42      3.07 o 
  -3   9   4        0.07        0.89      2.47 o 
  -2   9   4        2.70        4.44      2.96 o 
  -1   9   4        0.93        0.57      1.45 o 
   0   9   4        2.40        4.19      1.68 o 
   1   9   4       20.74       22.30      2.86 o 
   2   9   4        4.89        5.51      1.84 o 
   3   9   4      245.51      240.66      8.66 o 
   4   9   4        1.25        1.44      1.39 o 
   5   9   4      100.60       99.84      8.74 o 
   6   9   4       15.77       13.23      2.85 o 
   7   9   4       20.87       22.46      3.28 o 
   8   9   4        2.12        0.31      1.59 o 
  -1  10   4        1.05        2.57      2.77 o 
   0  10   4        0.81        1.27      1.50 o 
   1  10   4        2.43        2.60      1.59 o 
   2  10   4        3.18        5.73      2.03 o 
   3  10   4        5.14        7.36      2.23 o 
   4  10   4       42.81       44.20      4.19 o 
   5  10   4       25.93       26.60      3.48 o 
   6  10   4        1.06        0.35      1.68 o 
  -2 -10   5        4.57        8.48      2.51 o 
  -1 -10   5       55.83       64.59      4.89 o 
   0 -10   5        0.38        2.57      2.47 o 
  -5  -9   5       11.82       11.88      2.80 o 
  -4  -9   5      119.50      126.18      6.76 o 
  -3  -9   5        5.56       10.11      2.58 o 
  -2  -9   5       19.74       23.61      3.08 o 
  -1  -9   5       23.17       27.48      3.34 o 
   0  -9   5       12.25       12.14      2.40 o 
   1  -9   5       66.62       64.49      7.11 o 
   2  -9   5        9.24        8.40      3.46 o 
   3  -9   5       34.10       41.38      6.12 o 
  -6  -8   5        2.44        5.81      2.04 o 
  -5  -8   5        5.07        5.73      2.09 o 
  -4  -8   5       29.53       24.74      3.12 o 
  -3  -8   5       60.61       52.40      4.15 o 
  -2  -8   5       38.48       40.07      3.56 o 
  -1  -8   5       14.90       14.26      2.35 o 
   0  -8   5       14.11       12.54      2.16 o 
   1  -8   5       46.33       50.36      3.77 o 
   2  -8   5      107.44      103.51      8.49 o 
   3  -8   5        0.18        0.43      1.21 o 
   4  -8   5       28.20       27.04      3.56 o 
   5  -8   5        0.12        0.14      1.31 o 
  -7  -7   5        3.76        3.36      2.67 o 
  -6  -7   5        0.00       -0.07      1.48 o 
  -5  -7   5       23.99       26.04      8.49 o 
  -4  -7   5        6.16        6.08      1.85 o 
  -3  -7   5        5.65        7.13      1.99 o 
  -2  -7   5       34.93       39.11      4.84 o 
  -1  -7   5       91.09       81.10      4.48 o 
   0  -7   5       11.79       14.59      1.68 o 
   1  -7   5        1.17        1.98      0.93 o 
   2  -7   5      101.01       94.59      6.42 o 
   3  -7   5       37.00       38.46      3.29 o 
   4  -7   5       25.54       27.38      2.94 o 
   5  -7   5        3.56        4.33      1.76 o 
   6  -7   5       19.46       20.15      2.85 o 
  -7  -6   5        7.71       12.94      3.95 o 
  -6  -6   5        1.91        1.64      1.36 o 
  -5  -6   5        8.30       12.66      2.37 o 
  -4  -6   5      360.79      358.68     13.98 o 
  -3  -6   5        2.30        7.60      1.48 o 
  -2  -6   5      751.59      784.22     50.67 o 
  -1  -6   5        7.21        9.31      1.38 o 
   0  -6   5       37.89       33.54      2.08 o 
   1  -6   5       70.52       66.58      2.86 o 
   2  -6   5        3.01        4.35      1.15 o 
   3  -6   5       49.20       49.35      3.53 o 
   4  -6   5      192.60      169.16     26.07 o 
   5  -6   5        0.33        0.47      1.48 o 
   6  -6   5       96.84      102.05      5.59 o 
   7  -6   5        1.75        1.74      1.45 o 
  -8  -5   5        4.96        5.93      2.96 o 
  -7  -5   5       11.30       13.63      3.26 o 
  -6  -5   5        3.64        3.30      1.20 o 
  -5  -5   5        1.51        2.90      1.14 o 
  -4  -5   5      147.16      149.51     10.49 o 
  -3  -5   5        2.97        3.00      1.08 o 
  -2  -5   5      342.39      328.38     15.68 o 
  -1  -5   5      121.52      124.73     11.70 o 
   0  -5   5       54.99       54.78      2.41 o 
   1  -5   5      117.92      116.01      4.20 o 
   2  -5   5        9.29        9.67      1.27 o 
   3  -5   5       99.28      115.24      6.23 o 
   4  -5   5       66.05       62.70      3.93 o 
   5  -5   5        3.72        3.28      1.56 o 
   6  -5   5       43.80       43.07      3.60 o 
   7  -5   5       27.66       30.71      3.21 o 
   8  -5   5        7.98       10.37      3.75 o 
  -8  -4   5        5.63        6.38      2.96 o 
  -7  -4   5        0.88       -0.31      1.21 o 
  -6  -4   5       67.28       60.50      5.98 o 
  -5  -4   5        0.94        1.22      1.06 o 
  -4  -4   5        2.07        1.89      0.98 o 
  -3  -4   5      112.93      104.27      5.94 o 
  -2  -4   5      130.03      137.40      6.09 o 
  -1  -4   5       84.68       71.23      2.62 o 
   0  -4   5      418.21      421.76     34.17 o 
   1  -4   5        6.86        9.70      1.25 o 
   2  -4   5       14.01       14.51      1.77 o 
   3  -4   5       21.07       30.57      2.27 o 
   4  -4   5       30.63       26.25      3.11 o 
   5  -4   5        4.77        5.66      1.70 o 
   6  -4   5       94.79       92.34     12.89 o 
   7  -4   5       34.93       29.85      3.85 o 
   8  -4   5       17.51       16.20      3.75 o 
  -8  -3   5      105.33      115.27      6.39 o 
  -7  -3   5        1.98        1.19      1.25 o 
  -6  -3   5       22.85       21.22      2.71 o 
  -5  -3   5      122.65      129.08      5.54 o 
  -4  -3   5       27.45       27.96      1.97 o 
  -3  -3   5      117.49      107.52      5.90 o 
  -2  -3   5      444.38      461.37     22.62 o 
  -1  -3   5      283.72      338.63     15.93 o 
   0  -3   5     1306.98     1414.38     49.83 o 
   1  -3   5        7.34        8.04      0.89 o 
   2  -3   5      375.72      441.34     15.49 o 
   3  -3   5      178.43      204.86     10.81 o 
   4  -3   5       19.34       19.72      1.34 o 
   5  -3   5        2.27        1.72      1.73 o 
   6  -3   5      227.63      209.56     17.78 o 
   7  -3   5       84.36       80.41      8.84 o 
   8  -3   5       12.92       14.20      3.51 o 
   9  -3   5        3.64        0.69      2.57 o 
  -8  -2   5       18.90       18.06      2.75 o 
  -7  -2   5       30.46       30.20      3.31 o 
  -6  -2   5      178.49      178.74      8.99 o 
  -5  -2   5       18.64       21.01      3.21 o 
  -4  -2   5       23.27       19.73      1.76 o 
  -3  -2   5     1556.41     1813.41     84.96 o 
  -2  -2   5      199.36      230.63     10.45 o 
  -1  -2   5      639.94      750.75     22.54 o 
   0  -2   5      251.30      259.43      6.44 o 
   1  -2   5      209.87      204.92      4.86 o 
   2  -2   5      348.58      356.24     30.82 o 
   3  -2   5       76.32       78.98      3.41 o 
   4  -2   5        1.02        0.87      0.46 o 
   5  -2   5       46.84       39.99      1.93 o 
   6  -2   5        0.61       -0.20      0.90 o 
   7  -2   5        0.52        0.24      1.18 o 
   8  -2   5        0.25        1.68      1.33 o 
   9  -2   5        0.80        1.58      2.17 o 
  -8  -1   5       19.04       21.24      3.13 o 
  -7  -1   5        7.09        7.98      2.15 o 
  -6  -1   5      354.59      348.60     11.85 o 
  -5  -1   5       62.77       63.47      3.98 o 
  -4  -1   5       39.39       32.52      1.82 o 
  -3  -1   5      130.08      130.76      8.01 o 
  -2  -1   5       47.11       42.88      2.30 o 
  -1  -1   5      755.44      834.44     29.58 o 
   0  -1   5        0.64        1.87      0.56 o 
   1  -1   5       28.47       29.02      1.25 o 
   2  -1   5     1177.09     1156.32     60.64 o 
   3  -1   5      375.26      359.22     13.33 o 
   4  -1   5       89.13       71.04      3.32 o 
   5  -1   5      382.45      393.02      8.20 o 
   6  -1   5       18.04       17.03      1.52 o 
   7  -1   5      177.87      168.42      7.56 o 
   8  -1   5        0.59        0.43      1.21 o 
   9  -1   5        0.00       -0.30      1.58 o 
  10  -1   5        6.89        5.83      3.36 o 
  -8   0   5       41.27       42.72      4.22 o 
  -7   0   5        7.84        4.73      1.85 o 
  -6   0   5        8.34       10.76      2.40 o 
  -5   0   5        0.25        0.34      1.11 o 
  -4   0   5       15.42       12.48      1.92 o 
  -3   0   5        3.25        3.68      0.72 o 
  -2   0   5      359.33      444.19     27.66 o 
  -1   0   5       40.97       42.50      1.96 o 
   0   0   5      209.80      191.52      3.39 o 
   1   0   5     1201.95     1323.63     26.39 o 
   2   0   5     1476.04     1603.53     55.46 o 
   3   0   5     1329.42     1443.58     47.24 o 
   4   0   5       15.34       14.49      1.00 o 
   5   0   5      112.86       96.56      3.93 o 
   6   0   5       24.48       25.95      1.70 o 
   7   0   5      108.99      103.25      3.62 o 
   8   0   5       94.42       86.31      4.69 o 
   9   0   5        3.25        3.05      1.53 o 
  10   0   5        5.50       10.96      3.95 o 
  -8   1   5        0.10        0.83      1.47 o 
  -7   1   5       19.64       18.72      2.79 o 
  -6   1   5        9.06        7.97      2.16 o 
  -5   1   5       11.89       10.51      2.23 o 
  -4   1   5       21.07       16.77      2.16 o 
  -3   1   5      548.24      591.82     10.37 o 
  -2   1   5       94.85       92.54      4.96 o 
  -1   1   5      217.56      218.73      6.67 o 
   0   1   5      511.03      517.62      7.47 o 
   1   1   5     1047.66     1170.52     25.68 o 
   2   1   5      105.97      124.29      2.67 o 
   3   1   5      829.30      884.06     31.73 o 
   4   1   5        7.43        7.72      0.92 o 
   5   1   5     2109.98     2104.54     17.84 o 
   6   1   5       11.72       11.79      1.35 o 
   7   1   5      435.19      439.57      9.19 o 
   8   1   5       53.00       52.98      2.84 o 
   9   1   5       18.78       19.19      2.51 o 
  10   1   5       28.62       30.62      4.94 o 
  -7   2   5       30.35       31.19      3.56 o 
  -6   2   5       11.90       15.07      2.51 o 
  -5   2   5        5.00        7.31      2.06 o 
  -4   2   5       61.23       58.82      3.81 o 
  -3   2   5      184.53      173.18      5.87 o 
  -2   2   5       99.35      131.15      2.57 o 
  -1   2   5        5.52        5.39      0.79 o 
   0   2   5      356.28      346.44      8.33 o 
   1   2   5      256.57      269.21      4.69 o 
   2   2   5      618.36      604.90      7.32 o 
   3   2   5      137.46      153.94      8.16 o 
   4   2   5      137.47      116.39      3.00 o 
   5   2   5     3047.78     3155.68     54.89 o 
   6   2   5        9.36        9.45      1.67 o 
   7   2   5      236.82      232.36      5.36 o 
   8   2   5       22.92       21.67      1.98 o 
   9   2   5        4.61        6.84      1.54 o 
  10   2   5        2.75        3.54      1.66 o 
  -7   3   5        5.66        4.54      2.02 o 
  -6   3   5       10.68       13.02      2.75 o 
  -5   3   5        2.30        2.60      1.57 o 
  -4   3   5       11.75       10.69      2.27 o 
  -3   3   5       13.10       11.35      2.47 o 
  -2   3   5       32.44       31.14      1.53 o 
  -1   3   5      193.20      177.66      7.31 o 
   0   3   5        0.19       -0.06      0.52 o 
   1   3   5      615.00      642.10     13.92 o 
   2   3   5     1442.62     1516.27     23.63 o 
   3   3   5        0.97        0.41      0.56 o 
   4   3   5      194.93      189.29      3.95 o 
   5   3   5      171.80      165.41      3.95 o 
   6   3   5      166.89      165.34      4.28 o 
   7   3   5       92.14       89.45      3.47 o 
   8   3   5       44.21       42.71      3.11 o 
   9   3   5       74.76       75.60      3.66 o 
  10   3   5        0.07        1.35      1.38 o 
  -7   4   5       48.64       50.58      4.71 o 
  -6   4   5        0.37        0.51      1.37 o 
  -5   4   5       15.42       17.47      2.61 o 
  -4   4   5        3.48        5.05      1.87 o 
  -3   4   5        0.05       -0.56      1.02 o 
  -2   4   5      123.69      124.80      3.40 o 
  -1   4   5      679.78      712.79      8.24 o 
   0   4   5        5.12        7.98      1.11 o 
   1   4   5      838.55      919.85     33.83 o 
   2   4   5       24.55       28.56      1.62 o 
   3   4   5       55.38       60.11      2.26 o 
   4   4   5       97.63       91.96      2.85 o 
   5   4   5        0.30        0.85      0.69 o 
   6   4   5       31.03       30.32      2.05 o 
   7   4   5      206.46      215.03      5.30 o 
   8   4   5       26.13       23.80      2.09 o 
   9   4   5      110.79      117.77      4.54 o 
  10   4   5       12.12       17.11      2.61 o 
  -6   5   5        0.76       -0.31      1.50 o 
  -5   5   5       20.20       25.96      3.18 o 
  -4   5   5       52.47       51.79      4.04 o 
  -3   5   5        4.17        3.25      1.60 o 
  -2   5   5       71.98       80.71      3.05 o 
  -1   5   5       68.56       59.51      3.11 o 
   0   5   5        2.61        1.88      0.85 o 
   1   5   5      170.67      175.85      9.07 o 
   2   5   5        0.76       -0.05      0.60 o 
   3   5   5      315.03      334.00      6.67 o 
   4   5   5        2.61        1.77      0.79 o 
   5   5   5      110.04      105.25      3.26 o 
   6   5   5       92.63       87.82      3.25 o 
   7   5   5        8.84        7.89      2.02 o 
   8   5   5       77.65       79.56      4.68 o 
   9   5   5        4.60        3.63      1.71 o 
  10   5   5        2.48        4.00      1.89 o 
  -5   6   5        6.43       13.39      2.97 o 
  -4   6   5       55.86       51.31      4.22 o 
  -3   6   5        0.06        1.08      1.25 o 
  -2   6   5      141.75      131.42      5.71 o 
  -1   6   5       13.13       12.34      1.60 o 
   0   6   5       30.45       32.97      2.18 o 
   1   6   5      457.22      475.63     24.65 o 
   2   6   5        5.30        6.40      1.19 o 
   3   6   5      442.66      432.86      9.43 o 
   4   6   5      187.91      170.97      6.11 o 
   5   6   5       30.34       30.47      2.86 o 
   6   6   5       61.02       57.56      3.90 o 
   7   6   5       10.20       10.37      2.26 o 
   8   6   5      133.52      137.70      6.39 o 
   9   6   5       47.10       40.69      3.81 o 
  10   6   5        3.25        0.84      1.46 o 
  -4   7   5        9.98       10.48      2.58 o 
  -3   7   5        1.67        0.10      1.88 o 
  -2   7   5       32.38       29.86      3.13 o 
  -1   7   5      100.89       93.17      3.75 o 
   0   7   5       61.80       62.43      3.07 o 
   1   7   5      350.19      332.94      8.74 o 
   2   7   5        0.00       -0.59      1.01 o 
   3   7   5      217.37      202.99     23.95 o 
   4   7   5       87.07       87.92      4.78 o 
   5   7   5       77.74       65.69      4.22 o 
   6   7   5      139.30      135.11      6.17 o 
   7   7   5        5.95        4.90      1.77 o 
   8   7   5       41.95       39.47      3.79 o 
   9   7   5       79.97       81.31      5.52 o 
  -3   8   5       16.69       18.93      3.05 o 
  -2   8   5        3.64        3.93      1.78 o 
  -1   8   5        3.37        1.97      1.35 o 
   0   8   5       83.64       78.35      4.68 o 
   1   8   5       16.31       16.59      2.43 o 
   2   8   5       20.96       17.37      2.44 o 
   3   8   5        1.95        2.71      1.46 o 
   4   8   5       63.64       63.86      4.36 o 
   5   8   5        1.21        0.59      1.21 o 
   6   8   5       89.75       86.51      5.31 o 
   7   8   5        2.84        1.47      1.38 o 
   8   8   5       10.04        8.62      2.44 o 
  -2   9   5       31.78       31.80      5.43 o 
  -1   9   5        1.36        1.58      2.37 o 
   0   9   5       12.73       12.35      2.34 o 
   1   9   5       28.51       29.61      3.22 o 
   2   9   5       42.95       44.54      3.91 o 
   3   9   5        1.14        1.63      1.40 o 
   4   9   5        5.32        5.02      1.91 o 
   5   9   5        1.02       -0.24      1.29 o 
   6   9   5       10.43       15.88      2.88 o 
   7   9   5        0.61        0.92      1.63 o 
   0  10   5       15.18       23.85      3.95 o 
   1  10   5        1.17        1.16      1.53 o 
   2  10   5        0.45        0.09      1.16 o 
   3  10   5       89.42       93.41      5.90 o 
   4  10   5        3.14        1.49      1.53 o 
   5  10   5       14.48       16.83      2.99 o 
   6  10   5       14.48       14.68      3.14 o 
  -4  -9   6        4.41        4.35      2.17 o 
  -3  -9   6        8.06        9.47      2.56 o 
  -2  -9   6        0.91        2.17      1.75 o 
  -1  -9   6       14.31       17.01      2.66 o 
   0  -9   6       22.63       20.15      5.53 o 
   1  -9   6       11.57        6.91      3.26 o 
   2  -9   6        4.74        6.72      3.36 o 
   3  -9   6        7.24        5.43      3.36 o 
  -5  -8   6        0.95        1.58      2.27 o 
  -4  -8   6       57.48       62.57      8.44 o 
  -3  -8   6       10.54        7.26      2.57 o 
  -2  -8   6       20.52       25.30      3.01 o 
  -1  -8   6       17.04       14.29      2.56 o 
   0  -8   6        0.47        1.64      1.45 o 
   1  -8   6       23.86       22.22      4.25 o 
   2  -8   6       27.70       29.33      4.84 o 
   3  -8   6        0.16        0.16      1.14 o 
   4  -8   6        5.62        5.68      1.92 o 
   5  -8   6        2.53        3.94      1.88 o 
  -6  -7   6        0.44        1.44      2.07 o 
  -5  -7   6        1.17        4.63      1.87 o 
  -4  -7   6        1.44        0.03      1.17 o 
  -3  -7   6        9.74       20.64      4.15 o 
  -2  -7   6        6.46        3.48      1.63 o 
  -1  -7   6      116.33      114.63      5.41 o 
   0  -7   6        3.62        0.58      0.91 o 
   1  -7   6        6.59        8.19      1.94 o 
   2  -7   6        8.82       10.46      2.02 o 
   3  -7   6        1.37        2.17      1.40 o 
   4  -7   6       21.76       20.72      2.73 o 
   5  -7   6        0.01        0.19      1.16 o 
   6  -7   6        0.45        0.85      1.44 o 
  -7  -6   6       13.17       11.65      3.95 o 
  -6  -6   6        6.48        4.25      2.37 o 
  -5  -6   6       33.10       40.16      8.00 o 
  -4  -6   6        9.76        7.95      2.11 o 
  -3  -6   6      316.94      316.69     10.84 o 
  -2  -6   6       46.39       41.82      2.49 o 
  -1  -6   6        0.04        0.12      0.79 o 
   0  -6   6       19.37       17.75      1.69 o 
   1  -6   6        0.04        0.05      0.73 o 
   2  -6   6       11.22       11.38      1.97 o 
   3  -6   6        0.53        0.61      1.08 o 
   4  -6   6        0.43        0.28      1.00 o 
   5  -6   6       20.00       21.72      2.75 o 
   6  -6   6       23.58       26.96      5.43 o 
   7  -6   6        0.00        0.24      1.14 o 
  -7  -5   6        0.31        1.88      2.07 o 
  -6  -5   6       22.74       19.77      2.54 o 
  -5  -5   6      196.15      197.64     10.73 o 
  -4  -5   6       15.39       15.67      1.70 o 
  -3  -5   6       23.61       27.49      2.94 o 
  -2  -5   6        1.24        2.21      1.00 o 
  -1  -5   6      123.63      115.45      5.07 o 
   0  -5   6       26.18       26.55      1.84 o 
   1  -5   6       33.99       34.63      2.04 o 
   2  -5   6       99.15      107.74      5.26 o 
   3  -5   6       74.95       70.28      4.03 o 
   4  -5   6       20.85       17.03      2.29 o 
   5  -5   6       34.41       34.83      3.16 o 
   6  -5   6        6.46        6.78      2.02 o 
   7  -5   6        1.31        1.70      1.28 o 
   8  -5   6       18.63       17.09      4.15 o 
  -7  -4   6       23.01       25.66      3.03 o 
  -6  -4   6       34.13       30.47      3.80 o 
  -5  -4   6       57.04       59.96      4.79 o 
  -4  -4   6      286.78      297.70     15.95 o 
  -3  -4   6       79.41       84.41      7.09 o 
  -2  -4   6       19.07       16.53      1.71 o 
  -1  -4   6       17.01       14.38      1.75 o 
   0  -4   6      199.39      171.21      5.34 o 
   1  -4   6       76.82       80.60      3.70 o 
   2  -4   6        0.67        1.21      0.72 o 
   3  -4   6      423.56      428.39     28.25 o 
   4  -4   6      129.60      113.19      5.02 o 
   5  -4   6      232.39      218.83     26.67 o 
   6  -4   6        4.47        4.88      1.67 o 
   7  -4   6        7.03        6.76      2.09 o 
   8  -4   6       21.33       26.70      4.35 o 
  -8  -3   6        0.02       -0.24      1.22 o 
  -7  -3   6       16.23       16.22      2.86 o 
  -6  -3   6        1.87        2.66      1.35 o 
  -5  -3   6       29.93       27.46      2.76 o 
  -4  -3   6       21.78       21.40      1.86 o 
  -3  -3   6       53.73       55.92      3.63 o 
  -2  -3   6      247.45      251.69     17.00 o 
  -1  -3   6       81.15       75.84      2.74 o 
   0  -3   6      279.48      283.31     14.35 o 
   1  -3   6       51.17       48.50      1.94 o 
   2  -3   6       47.07       47.97      3.50 o 
   3  -3   6       16.45       15.28      1.90 o 
   4  -3   6       24.99       22.72      2.34 o 
   5  -3   6       81.41       74.82      6.37 o 
   6  -3   6        0.03        0.58      1.14 o 
   7  -3   6      193.04      181.47     12.05 o 
   8  -3   6        5.26       10.80      2.34 o 
   9  -3   6       21.25       17.09      4.05 o 
  -8  -2   6       29.37       29.92      3.63 o 
  -7  -2   6        0.14       -0.72      1.04 o 
  -6  -2   6        0.76        1.70      1.28 o 
  -5  -2   6       73.96       69.57      6.57 o 
  -4  -2   6        3.17        3.91      1.09 o 
  -3  -2   6       84.65       95.76      7.25 o 
  -2  -2   6       29.85       30.76      1.90 o 
  -1  -2   6       82.65      101.61      4.61 o 
   0  -2   6       53.78       47.26      3.01 o 
   1  -2   6       43.51       42.97      1.73 o 
   2  -2   6       57.61       50.34      4.30 o 
   3  -2   6       25.28       29.20      2.34 o 
   4  -2   6      706.38      723.96     41.14 o 
   5  -2   6      136.57      133.11      6.07 o 
   6  -2   6        0.78        0.59      1.11 o 
   7  -2   6       38.31       42.11      3.42 o 
   8  -2   6      169.64      163.47     13.23 o 
   9  -2   6       22.56       23.87      3.51 o 
  -8  -1   6       14.65       19.65      3.07 o 
  -7  -1   6        1.10        1.83      1.47 o 
  -6  -1   6        2.98        3.14      1.53 o 
  -5  -1   6       32.47       35.40      3.18 o 
  -4  -1   6       39.06       42.78      3.21 o 
  -3  -1   6       98.65       97.28      5.89 o 
  -2  -1   6      138.62      133.22      4.44 o 
  -1  -1   6       62.56       66.13      3.39 o 
   0  -1   6      386.30      395.60      7.86 o 
   1  -1   6       80.56       71.63      2.12 o 
   2  -1   6      668.00      691.79     11.45 o 
   3  -1   6      286.18      299.31     16.84 o 
   4  -1   6        7.97        8.78      1.67 o 
   5  -1   6      237.12      237.88      9.93 o 
   6  -1   6      129.86      129.03      5.27 o 
   7  -1   6       37.01       33.57      3.07 o 
   8  -1   6       27.32       25.78      2.85 o 
   9  -1   6        2.74        0.55      1.15 o 
  10  -1   6       79.12       76.25      7.80 o 
  -8   0   6        8.66       11.70      2.90 o 
  -7   0   6        0.00        1.47      1.37 o 
  -6   0   6       37.03       38.41      4.79 o 
  -5   0   6       59.78       59.77      4.08 o 
  -4   0   6      145.37      136.17      8.94 o 
  -3   0   6       17.31       25.03      3.01 o 
  -2   0   6        6.16        8.59      1.09 o 
  -1   0   6      189.09      201.82      3.93 o 
   0   0   6     1068.18     1166.34      9.16 o 
   1   0   6       19.49       21.67      1.32 o 
   2   0   6      362.62      362.42     10.37 o 
   3   0   6      180.15      194.71      7.23 o 
   4   0   6      108.46      133.52      7.54 o 
   5   0   6       22.85       23.65      1.42 o 
   6   0   6      144.08      137.83      3.58 o 
   7   0   6       13.04       11.52      2.08 o 
   8   0   6        0.03       -0.11      1.08 o 
   9   0   6        0.15        0.53      1.11 o 
  10   0   6        8.72       14.91      4.44 o 
  -7   1   6        0.17        0.28      1.21 o 
  -6   1   6      179.34      163.71      7.26 o 
  -5   1   6       31.05       30.85      3.18 o 
  -4   1   6      371.05      370.41      9.43 o 
  -3   1   6        7.92        8.00      1.82 o 
  -2   1   6      303.03      354.24     19.92 o 
  -1   1   6       91.46      102.01      2.79 o 
   0   1   6       14.58       16.34      1.23 o 
   1   1   6      652.23      746.10      7.21 o 
   2   1   6      380.85      400.25     10.12 o 
   3   1   6        4.66        7.67      1.23 o 
   4   1   6     1416.21     1545.75    103.80 o 
   5   1   6        0.02        0.42      0.66 o 
   6   1   6      640.12      657.04      8.04 o 
   7   1   6        0.06        0.20      0.93 o 
   8   1   6        3.00        2.96      1.39 o 
   9   1   6       19.88       26.08      5.83 o 
  10   1   6        0.03       -0.78      1.14 o 
  -7   2   6        0.04       -0.04      1.42 o 
  -6   2   6       43.26       38.20      3.73 o 
  -5   2   6        0.03        0.09      1.23 o 
  -4   2   6      206.44      199.57      7.16 o 
  -3   2   6        0.09        0.53      1.04 o 
  -2   2   6      106.15      117.24      4.19 o 
  -1   2   6      132.21      134.29      3.18 o 
   0   2   6        0.99       -0.14      0.48 o 
   1   2   6       27.50       25.70      1.49 o 
   2   2   6       19.81       20.90      1.44 o 
   3   2   6      528.12      581.62      8.19 o 
   4   2   6     1122.70     1143.20     35.03 o 
   5   2   6      223.59      211.97      5.06 o 
   6   2   6       72.57       67.43      3.16 o 
   7   2   6       48.30       41.81      2.44 o 
   8   2   6       18.85       15.21      3.16 o 
   9   2   6        1.27        1.83      1.42 o 
  10   2   6        6.62        9.50      2.32 o 
  -7   3   6        0.06        0.75      1.74 o 
  -6   3   6       25.08       29.46      3.53 o 
  -5   3   6        3.64        2.53      1.60 o 
  -4   3   6      287.65      266.51      8.48 o 
  -3   3   6      136.91      129.14      5.59 o 
  -2   3   6       44.18       49.57      1.97 o 
  -1   3   6       50.59       49.05      2.11 o 
   0   3   6       10.96       13.18      1.26 o 
   1   3   6       25.62       25.01      1.86 o 
   2   3   6        4.52        6.36      1.08 o 
   3   3   6      110.25      108.30      3.08 o 
   4   3   6      157.48      142.63      5.15 o 
   5   3   6       16.56       15.49      1.39 o 
   6   3   6      116.85      112.58      3.63 o 
   7   3   6       68.48       66.02      4.23 o 
   8   3   6        0.06        0.34      0.94 o 
   9   3   6        2.36        3.77      1.38 o 
  10   3   6        0.04        0.37      1.29 o 
  -6   4   6       23.22       23.71      3.46 o 
  -5   4   6       52.43       44.61      4.08 o 
  -4   4   6       64.77       56.61      4.22 o 
  -3   4   6      208.80      188.43      6.98 o 
  -2   4   6       62.27       58.75      3.77 o 
  -1   4   6       79.11       64.50      2.61 o 
   0   4   6      124.01      134.74      3.70 o 
   1   4   6      213.16      195.06      8.84 o 
   2   4   6      486.58      527.39     18.15 o 
   3   4   6        0.58        1.37      0.69 o 
   4   4   6      337.56      360.25      5.87 o 
   5   4   6       20.74       19.57      1.59 o 
   6   4   6       58.14       59.04      2.74 o 
   7   4   6      142.22      147.11      4.48 o 
   8   4   6      224.62      222.54      5.85 o 
   9   4   6       13.45       16.30      1.91 o 
  10   4   6        4.11        4.59      1.54 o 
  -6   5   6        4.08        4.87      2.26 o 
  -5   5   6        4.26        4.80      1.90 o 
  -4   5   6        6.47        4.25      1.80 o 
  -3   5   6        4.30        4.18      1.71 o 
  -2   5   6        8.04        8.57      2.12 o 
  -1   5   6      318.74      303.95      9.09 o 
   0   5   6       38.30       33.89      2.09 o 
   1   5   6      126.44      120.65      5.28 o 
   2   5   6      127.79      136.60      5.26 o 
   3   5   6       20.01       22.93      1.67 o 
   4   5   6        5.59        6.83      1.19 o 
   5   5   6       24.94       24.56      1.85 o 
   6   5   6        0.01        0.54      0.84 o 
   7   5   6       39.48       40.38      2.51 o 
   8   5   6       17.26       19.94      2.58 o 
   9   5   6       50.06       46.53      3.85 o 
  10   5   6        3.60        2.77      1.73 o 
  -5   6   6       12.76       11.26      2.86 o 
  -4   6   6       11.25       11.93      2.71 o 
  -3   6   6       25.92       22.09      2.96 o 
  -2   6   6       14.14       12.15      3.06 o 
  -1   6   6      115.33      108.60      3.89 o 
   0   6   6        2.22        1.70      1.03 o 
   1   6   6        0.06        0.26      0.88 o 
   2   6   6       56.82       54.02      3.16 o 
   3   6   6        9.59        8.08      1.33 o 
   4   6   6       15.34       12.89      1.99 o 
   5   6   6       19.22       14.26      2.16 o 
   6   6   6        0.19       -0.50      1.02 o 
   7   6   6       12.13       10.15      2.26 o 
   8   6   6       23.50       26.98      3.03 o 
   9   6   6       40.82       43.83      3.94 o 
  10   6   6        6.12        7.55      2.25 o 
  -4   7   6        3.37        1.86      1.64 o 
  -3   7   6       19.20       20.19      2.96 o 
  -2   7   6        0.82        2.61      1.63 o 
  -1   7   6        3.06        2.49      1.45 o 
   0   7   6       27.98       25.20      2.15 o 
   1   7   6      141.67      140.26      5.86 o 
   2   7   6        0.41        0.38      1.15 o 
   3   7   6      113.03       99.44      5.58 o 
   4   7   6       76.46       78.50      4.57 o 
   5   7   6        9.18        7.95      2.08 o 
   6   7   6        5.55        4.23      1.77 o 
   7   7   6       79.43       76.57      4.92 o 
   8   7   6        2.81        4.03      1.78 o 
   9   7   6        9.72       11.32      2.72 o 
  -3   8   6        1.23        1.13      1.67 o 
  -2   8   6        1.83        0.84      1.47 o 
  -1   8   6       12.92       13.43      4.05 o 
   0   8   6        2.78        0.54      1.23 o 
   1   8   6       29.46       28.78      3.05 o 
   2   8   6      531.95      504.30     17.19 o 
   3   8   6      236.54      233.29      8.40 o 
   4   8   6       97.32       90.17      5.20 o 
   5   8   6        2.52        2.69      1.52 o 
   6   8   6       14.85       13.44      2.50 o 
   7   8   6        0.64        0.55      1.35 o 
   8   8   6        0.01        0.63      1.46 o 
  -2   9   6        6.78        7.90      3.65 o 
  -1   9   6        0.00        1.48      2.37 o 
   0   9   6        0.16       -1.15      1.15 o 
   1   9   6        0.03        0.76      1.22 o 
   2   9   6       16.55       12.69      2.42 o 
   3   9   6       12.14       11.13      2.58 o 
   4   9   6        0.00       -0.06      1.15 o 
   5   9   6       85.87       89.14      5.62 o 
   6   9   6        7.68        8.14      2.34 o 
   7   9   6        8.09        5.54      2.30 o 
   0  10   6        4.07        5.23      3.36 o 
   1  10   6        2.37        4.00      1.95 o 
   2  10   6       66.95       69.13      5.10 o 
   3  10   6       10.29       12.95      2.91 o 
   4  10   6       25.99       23.61      3.21 o 
   5  10   6        4.24        2.86      1.78 o 
   6  10   6        1.99        2.62      1.96 o 
  -3  -9   7        0.19        2.19      1.66 o 
  -2  -9   7       38.94       47.86      4.27 o 
  -1  -9   7       13.51       17.09      4.25 o 
   0  -9   7        0.48        1.98      2.57 o 
   1  -9   7       16.85       20.54      4.94 o 
   2  -9   7        2.13        3.95      2.86 o 
  -4  -8   7       38.80       42.43      5.53 o 
  -3  -8   7       16.67       19.91      2.86 o 
  -2  -8   7        0.36        1.19      1.54 o 
  -1  -8   7        1.17        1.97      1.50 o 
   0  -8   7       32.58       41.78      5.73 o 
   1  -8   7       12.03       11.46      3.85 o 
   2  -8   7       14.59       19.95      4.44 o 
   3  -8   7       24.33       29.63      3.27 o 
   4  -8   7       13.51       12.69      2.44 o 
  -5  -7   7       20.68       26.44      3.85 o 
  -4  -7   7        1.71        2.08      1.41 o 
  -3  -7   7       29.21       27.20      3.16 o 
  -2  -7   7       22.85       23.12      2.80 o 
  -1  -7   7        0.13        0.70      1.28 o 
   0  -7   7      151.16      152.11      4.75 o 
   1  -7   7      164.57      168.72      6.52 o 
   2  -7   7        0.04        0.65      1.23 o 
   3  -7   7       69.89       70.05      9.78 o 
   4  -7   7       50.81       47.78      5.14 o 
   5  -7   7       42.41       44.01      4.35 o 
   6  -7   7       43.36       43.53      4.14 o 
  -6  -6   7        0.08        1.58      1.98 o 
  -5  -6   7       14.08       18.39      2.96 o 
  -4  -6   7       34.19       33.23      3.20 o 
  -3  -6   7       17.01       16.53      1.87 o 
  -2  -6   7      233.60      212.52      6.42 o 
  -1  -6   7       26.50       21.05      1.90 o 
   0  -6   7      137.32      134.71      6.31 o 
   1  -6   7        7.26        8.56      1.99 o 
   2  -6   7       31.45       27.89      2.85 o 
   3  -6   7       52.42       51.08      3.78 o 
   4  -6   7      146.20      134.73      6.57 o 
   5  -6   7       63.33       68.34      4.68 o 
   6  -6   7       57.78       61.29      6.02 o 
   7  -6   7        1.93        1.76      1.60 o 
  -7  -5   7       13.03        7.90      3.36 o 
  -6  -5   7        8.42        7.49      2.72 o 
  -5  -5   7        3.01        3.56      1.23 o 
  -4  -5   7        0.57        1.46      0.97 o 
  -3  -5   7        2.79        1.34      1.07 o 
  -2  -5   7      139.74      142.61      6.96 o 
  -1  -5   7       83.64       92.74      4.19 o 
   0  -5   7      204.08      207.61      8.89 o 
   1  -5   7      117.39      123.46      7.26 o 
   2  -5   7        0.65       -0.08      0.96 o 
   3  -5   7        0.30       -0.06      1.07 o 
   4  -5   7       40.47       34.22      3.13 o 
   5  -5   7       11.16       11.38      2.47 o 
   6  -5   7      149.55      145.90      6.96 o 
   7  -5   7       24.64       25.55      6.27 o 
  -7  -4   7        0.86        0.89      1.22 o 
  -6  -4   7       12.24       11.99      2.30 o 
  -5  -4   7        6.60        8.39      1.99 o 
  -4  -4   7       67.67       62.36      4.74 o 
  -3  -4   7       28.98       32.30      2.34 o 
  -2  -4   7       48.42       43.82      2.69 o 
  -1  -4   7       36.86       35.23      2.17 o 
   0  -4   7       33.71       31.82      1.97 o 
   1  -4   7       31.02       31.63      1.85 o 
   2  -4   7       50.75       49.73      3.32 o 
   3  -4   7      110.92       96.28      7.16 o 
   4  -4   7        4.47        6.27      1.84 o 
   5  -4   7        4.54        4.16      1.59 o 
   6  -4   7       89.17       82.27      4.89 o 
   7  -4   7       25.97       19.69      2.72 o 
   8  -4   7       48.92       46.02      4.19 o 
  -7  -3   7        3.40        0.45      2.32 o 
  -6  -3   7       66.77       71.76      4.77 o 
  -5  -3   7        1.73        1.06      1.11 o 
  -4  -3   7        6.60        6.70      1.40 o 
  -3  -3   7        1.81        0.57      0.87 o 
  -2  -3   7       21.96       22.60      1.80 o 
  -1  -3   7       43.17       44.39      2.27 o 
   0  -3   7      199.14      199.07      4.90 o 
   1  -3   7       46.81       55.02      2.23 o 
   2  -3   7      249.17      268.99     11.37 o 
   3  -3   7       47.68       39.26      4.15 o 
   4  -3   7        0.46        0.52      0.97 o 
   5  -3   7       13.91       14.74      2.15 o 
   6  -3   7        6.08        5.37      1.68 o 
   7  -3   7        7.84       10.88      2.37 o 
   8  -3   7       28.10       34.86      3.70 o 
   9  -3   7        3.07        1.56      1.49 o 
  -7  -2   7        0.30        0.50      1.33 o 
  -6  -2   7       35.40       35.54      3.45 o 
  -5  -2   7        0.07        1.22      1.07 o 
  -4  -2   7      169.72      145.37     25.04 o 
  -3  -2   7        1.24        0.85      0.89 o 
  -2  -2   7       13.50       12.48      1.43 o 
  -1  -2   7      234.11      238.08      8.97 o 
   0  -2   7     1202.95     1270.34     35.20 o 
   1  -2   7       80.56      100.73      4.63 o 
   2  -2   7      782.19      808.13     25.35 o 
   3  -2   7       23.70       27.43      2.40 o 
   4  -2   7      404.01      385.41     10.42 o 
   5  -2   7      174.68      167.27      7.65 o 
   6  -2   7       54.13       58.06      7.01 o 
   7  -2   7      120.65      112.45      6.22 o 
   8  -2   7       63.34       63.59      6.52 o 
   9  -2   7       10.25       11.65      2.58 o 
  -7  -1   7        0.35        0.05      1.19 o 
  -6  -1   7       66.45       64.50      4.64 o 
  -5  -1   7        0.98        1.06      1.29 o 
  -4  -1   7      337.75      291.74     51.70 o 
  -3  -1   7      169.92      188.55     14.57 o 
  -2  -1   7       14.82       17.17      1.55 o 
  -1  -1   7      260.34      267.80      9.35 o 
   0  -1   7        0.02        1.43      0.71 o 
   1  -1   7       92.42       88.77      2.62 o 
   2  -1   7      385.91      373.36      7.68 o 
   3  -1   7      240.01      240.55      9.38 o 
   4  -1   7       78.53       64.17      3.53 o 
   5  -1   7      236.23      213.88      7.80 o 
   6  -1   7       17.35       17.08      2.22 o 
   7  -1   7        9.71        6.15      2.02 o 
   8  -1   7       23.62       21.59      2.67 o 
   9  -1   7        0.57        1.48      1.28 o 
  10  -1   7        5.21        6.72      3.26 o 
  -7   0   7        8.09       11.83      2.77 o 
  -6   0   7       76.45       77.51      5.28 o 
  -5   0   7       19.64       16.04      2.42 o 
  -4   0   7       40.81       41.90      3.42 o 
  -3   0   7        3.66        2.84      1.39 o 
  -2   0   7        8.04        7.46      1.17 o 
  -1   0   7        1.12        1.16      0.64 o 
   0   0   7      206.40      235.65      4.49 o 
   1   0   7       59.96       49.79      2.10 o 
   2   0   7      456.36      565.90     15.42 o 
   3   0   7       76.95       75.85      3.07 o 
   4   0   7      693.59      738.43     24.85 o 
   5   0   7        1.70        1.27      1.04 o 
   6   0   7       18.19       13.90      2.06 o 
   7   0   7        0.34       -0.21      1.08 o 
   8   0   7       22.98       22.01      2.64 o 
   9   0   7        6.88        8.81      2.19 o 
  10   0   7        1.97        2.09      1.64 o 
  -7   1   7        1.03        0.56      1.35 o 
  -6   1   7       13.41       13.24      2.58 o 
  -5   1   7        2.26        2.42      1.50 o 
  -4   1   7        1.24       -0.40      0.95 o 
  -3   1   7       10.09        9.10      1.99 o 
  -2   1   7       52.15       55.47      2.25 o 
  -1   1   7      148.83      148.58      3.63 o 
   0   1   7      142.33      153.04      3.66 o 
   1   1   7     1139.13     1251.55     17.50 o 
   2   1   7     1492.14     1599.24     19.35 o 
   3   1   7       10.44        6.52      0.92 o 
   4   1   7      436.94      470.26     11.68 o 
   5   1   7      333.19      339.88     12.04 o 
   6   1   7      293.59      294.39      5.39 o 
   7   1   7      298.64      301.78     12.40 o 
   8   1   7        1.15        2.35      1.29 o 
   9   1   7      210.29      208.73     17.23 o 
  10   1   7       69.42       85.43      9.48 o 
  -7   2   7        0.72        1.88      1.68 o 
  -6   2   7        4.79        2.89      1.67 o 
  -5   2   7        0.09       -0.62      1.15 o 
  -4   2   7        7.28        3.20      1.59 o 
  -3   2   7      159.32      152.21      6.11 o 
  -2   2   7       73.09       73.96      4.05 o 
  -1   2   7     1280.97     1348.03     17.14 o 
   0   2   7      409.15      454.00      7.16 o 
   1   2   7        5.98        7.85      1.06 o 
   2   2   7     1354.79     1540.45     40.27 o 
   3   2   7       66.97       74.11      2.60 o 
   4   2   7      177.61      169.14      3.90 o 
   5   2   7      682.52      692.28     20.68 o 
   6   2   7       18.55       16.88      1.61 o 
   7   2   7     2323.27     2460.94     83.36 o 
   8   2   7        5.07       10.38      2.05 o 
   9   2   7       45.03       41.76      3.60 o 
  10   2   7        9.87       12.84      2.39 o 
  -6   3   7        4.90        5.84      2.26 o 
  -5   3   7       39.69       40.89      3.95 o 
  -4   3   7        4.67        2.91      1.57 o 
  -3   3   7       97.96       89.99      4.89 o 
  -2   3   7       95.84       85.03      4.50 o 
  -1   3   7       24.69       25.69      1.75 o 
   0   3   7       85.23       92.84      3.49 o 
   1   3   7       27.34       22.75      1.65 o 
   2   3   7        0.66        1.24      0.72 o 
   3   3   7      186.26      174.08      4.10 o 
   4   3   7      259.48      236.76      8.36 o 
   5   3   7       71.77       68.59      2.78 o 
   6   3   7       49.53       55.06      2.68 o 
   7   3   7      155.51      157.84      7.31 o 
   8   3   7        0.50        0.13      0.97 o 
   9   3   7       56.52       60.82      4.36 o 
  10   3   7        4.80        4.87      1.77 o 
  -6   4   7        0.08        1.13      1.78 o 
  -5   4   7        0.79        2.06      1.67 o 
  -4   4   7        0.91        0.96      1.46 o 
  -3   4   7       36.59       29.06      3.10 o 
  -2   4   7        5.40        3.98      2.07 o 
  -1   4   7       57.16       52.21      2.48 o 
   0   4   7      146.26      134.48      4.13 o 
   1   4   7      719.99      768.01     23.63 o 
   2   4   7       10.55       10.04      1.32 o 
   3   4   7      664.33      714.91      8.60 o 
   4   4   7       15.55       16.04      1.51 o 
   5   4   7       34.33       32.07      2.05 o 
   6   4   7      120.15      117.32      4.43 o 
   7   4   7       38.00       40.65      2.56 o 
   8   4   7        3.72        3.82      1.37 o 
   9   4   7       14.72       17.88      2.01 o 
  10   4   7        9.02       10.11      2.64 o 
  -5   5   7        4.99        8.82      2.65 o 
  -4   5   7        0.19        0.84      1.58 o 
  -3   5   7       18.59       16.21      2.55 o 
  -2   5   7       43.29       41.77      4.84 o 
  -1   5   7       24.23       19.88      1.83 o 
   0   5   7        1.17        1.91      0.94 o 
   1   5   7      826.01      876.36     39.25 o 
   2   5   7       33.63       35.32      2.16 o 
   3   5   7      412.41      414.49      6.81 o 
   4   5   7        4.50        4.95      1.14 o 
   5   5   7       19.25       16.63      1.62 o 
   6   5   7        8.95        8.24      1.47 o 
   7   5   7       74.84       80.73      3.52 o 
   8   5   7       80.32       80.71      4.77 o 
   9   5   7       24.15       30.97      3.24 o 
  10   5   7        6.14        9.20      2.47 o 
  -4   6   7        2.18        2.17      1.68 o 
  -3   6   7        0.75        2.27      1.64 o 
  -2   6   7       27.65       26.78      3.10 o 
  -1   6   7        3.59        3.22      1.45 o 
   0   6   7       56.07       56.79      3.00 o 
   1   6   7        6.12        7.77      1.56 o 
   2   6   7      149.49      161.29      9.24 o 
   3   6   7      241.05      241.65      8.79 o 
   4   6   7        0.06        0.03      1.11 o 
   5   6   7       92.87       82.62      4.61 o 
   6   6   7       58.93       52.36      4.44 o 
   7   6   7       28.46       32.59      3.15 o 
   8   6   7        3.13        2.15      1.40 o 
   9   6   7       62.62       69.61      4.85 o 
  -3   7   7       31.91       31.45      3.58 o 
  -2   7   7       36.12       33.45      3.48 o 
  -1   7   7        1.39        1.26      1.35 o 
   0   7   7       78.90       78.34      3.58 o 
   1   7   7        0.02        0.08      0.92 o 
   2   7   7      174.87      167.52      6.55 o 
   3   7   7       39.90       39.45      4.30 o 
   4   7   7        2.56        1.19      1.19 o 
   5   7   7       56.31       55.83      4.09 o 
   6   7   7        8.76        8.86      2.19 o 
   7   7   7        1.73       -0.19      1.32 o 
   8   7   7        0.68        0.35      1.21 o 
   9   7   7       24.56       19.39      2.88 o 
  -2   8   7       18.10       19.23      3.07 o 
  -1   8   7       17.38       21.43      4.54 o 
   0   8   7       11.54       13.24      2.42 o 
   1   8   7       64.89       57.59      4.10 o 
   2   8   7      205.41      195.92      7.48 o 
   3   8   7       33.69       34.80      3.45 o 
   4   8   7       99.50       91.36      5.31 o 
   5   8   7        0.37        0.61      1.15 o 
   6   8   7        0.64        1.58      1.36 o 
   7   8   7       50.09       46.09      6.07 o 
   8   8   7       31.43       28.88      3.61 o 
  -1   9   7        1.08        0.99      2.37 o 
   0   9   7       11.55       14.02      4.44 o 
   1   9   7        3.48        4.83      1.90 o 
   2   9   7        0.85        0.31      1.29 o 
   3   9   7       20.98       18.09      2.78 o 
   4   9   7        3.60        3.38      1.68 o 
   5   9   7        3.38        2.47      1.78 o 
   6   9   7       76.73       77.61      5.41 o 
   7   9   7        0.01       -0.74      1.35 o 
   1  10   7        5.93        8.10      3.75 o 
   2  10   7       11.19       12.87      2.99 o 
   3  10   7        3.38        5.80      2.06 o 
   4  10   7       26.88       20.83      3.16 o 
   5  10   7        0.16        1.19      1.61 o 
  -1  -9   8        9.76       12.54      4.35 o 
   0  -9   8       23.24       22.91      5.23 o 
   1  -9   8        1.40        3.26      2.96 o 
  -3  -8   8        0.03        2.12      1.63 o 
  -2  -8   8        0.62        2.24      1.49 o 
  -1  -8   8        0.75        0.00      2.07 o 
   0  -8   8        4.65        1.58      2.67 o 
   1  -8   8        1.90        2.96      2.57 o 
   2  -8   8        0.00        1.78      2.37 o 
   3  -8   8       20.01       22.39      2.90 o 
   4  -8   8        3.86        4.06      1.78 o 
  -5  -7   8       38.74       44.73      7.70 o 
  -4  -7   8        0.81        1.84      1.49 o 
  -3  -7   8       15.65       15.13      2.41 o 
  -2  -7   8       70.82       72.00     10.72 o 
  -1  -7   8        3.19        2.55      1.46 o 
   0  -7   8       17.66       18.55      2.63 o 
   1  -7   8        9.99       10.43      2.08 o 
   2  -7   8        0.13        0.23      1.00 o 
   3  -7   8       13.34       16.03      2.49 o 
   4  -7   8        9.65       10.01      2.44 o 
   5  -7   8       12.39       16.56      2.66 o 
  -5  -6   8       63.46       68.15      6.72 o 
  -4  -6   8       15.81       13.99      2.72 o 
  -3  -6   8        0.21        2.65      1.20 o 
  -2  -6   8        5.82        5.15      1.33 o 
  -1  -6   8       27.47       37.52      4.84 o 
   0  -6   8      138.09      122.96      6.61 o 
   1  -6   8        8.02        6.20      1.87 o 
   2  -6   8      137.21      119.66      8.64 o 
   3  -6   8        7.48        6.50      1.85 o 
   4  -6   8        6.77        5.41      1.85 o 
   5  -6   8      106.55      107.87      5.98 o 
   6  -6   8       51.36       52.39      4.40 o 
  -6  -5   8        0.17        0.83      1.31 o 
  -5  -5   8       15.30       12.15      2.58 o 
  -4  -5   8        0.52        0.99      0.92 o 
  -3  -5   8       47.54       51.41      2.97 o 
  -2  -5   8       10.04        9.49      1.58 o 
  -1  -5   8       68.72       70.30      3.89 o 
   0  -5   8       49.53       44.06      3.37 o 
   1  -5   8       38.42       37.01      4.15 o 
   2  -5   8       72.77       65.98      8.05 o 
   3  -5   8        0.06        0.16      1.07 o 
   4  -5   8       46.74       45.31      6.17 o 
   5  -5   8      140.43      146.45      6.65 o 
   6  -5   8        1.99        2.10      1.45 o 
   7  -5   8       31.39       31.88      3.52 o 
  -6  -4   8       25.54       30.22      3.70 o 
  -5  -4   8       44.24       42.39      3.63 o 
  -4  -4   8        0.38        0.91      0.93 o 
  -3  -4   8      196.15      196.98     11.79 o 
  -2  -4   8       84.39       76.73      3.38 o 
  -1  -4   8       14.61       13.82      1.58 o 
   0  -4   8       86.18       84.52      3.21 o 
   1  -4   8      113.63      112.17     10.12 o 
   2  -4   8      314.44      310.18     19.41 o 
   3  -4   8      363.94      315.90     17.33 o 
   4  -4   8        3.69        2.20      1.26 o 
   5  -4   8      194.62      197.35     27.56 o 
   6  -4   8      174.09      181.40     15.01 o 
   7  -4   8       33.54       32.81      3.90 o 
   8  -4   8        0.07        0.89      1.32 o 
  -7  -3   8        1.84        2.27      2.37 o 
  -6  -3   8        1.22        2.53      1.46 o 
  -5  -3   8      115.19      114.87      5.90 o 
  -4  -3   8       72.03       66.84      4.30 o 
  -3  -3   8      172.52      167.19      8.21 o 
  -2  -3   8      122.59      121.89      6.99 o 
  -1  -3   8       63.48       58.70      3.38 o 
   0  -3   8       53.50       44.43      2.70 o 
   1  -3   8      265.51      248.78      5.33 o 
   2  -3   8       71.77       68.58      3.85 o 
   3  -3   8      149.37      134.59      5.44 o 
   4  -3   8       46.90       44.43      3.37 o 
   5  -3   8       60.08       52.79      5.53 o 
   6  -3   8        1.31        1.86      1.43 o 
   7  -3   8       30.80       34.39      3.39 o 
   8  -3   8        4.50        5.13      1.87 o 
   9  -3   8       12.58       19.55      3.61 o 
  -7  -2   8        2.21        3.95      1.85 o 
  -6  -2   8       11.80       12.71      3.51 o 
  -5  -2   8        5.39        6.54      1.91 o 
  -4  -2   8        6.82        4.67      1.63 o 
  -3  -2   8       39.38       38.42      3.31 o 
  -2  -2   8      143.14      146.96      6.63 o 
  -1  -2   8       55.63       58.43      2.81 o 
   0  -2   8      177.54      164.82      8.82 o 
   1  -2   8       56.51       52.81      2.26 o 
   2  -2   8      109.71      101.59      3.20 o 
   3  -2   8      191.22      179.04      6.52 o 
   4  -2   8      131.04      116.78      7.01 o 
   5  -2   8       25.35       24.43      2.65 o 
   6  -2   8       35.71       32.75      3.00 o 
   7  -2   8       30.19       28.98      3.07 o 
   8  -2   8        2.64        0.90      1.31 o 
   9  -2   8        1.53        1.50      1.38 o 
  -7  -1   8        0.07        0.08      1.31 o 
  -6  -1   8       21.10       30.58      3.35 o 
  -5  -1   8        9.49        8.30      2.23 o 
  -4  -1   8        1.17        2.44      1.39 o 
  -3  -1   8       37.26       35.66      3.16 o 
  -2  -1   8       13.25       11.96      1.44 o 
  -1  -1   8       39.77       38.64      2.19 o 
   0  -1   8     1124.04     1153.59     21.62 o 
   1  -1   8      242.41      260.08      5.69 o 
   2  -1   8      760.83      778.29     20.11 o 
   3  -1   8       81.22       73.08      3.95 o 
   4  -1   8       98.62       88.31      4.99 o 
   5  -1   8       74.09       69.59      4.05 o 
   6  -1   8      170.49      162.00      6.32 o 
   7  -1   8        7.08        6.17      1.89 o 
   8  -1   8        6.69        6.27      1.88 o 
   9  -1   8        3.02        4.75      1.92 o 
  -7   0   8        6.47        6.23      2.21 o 
  -6   0   8        4.01        6.01      2.09 o 
  -5   0   8        0.04       -0.28      0.99 o 
  -4   0   8       21.20       18.32      2.50 o 
  -3   0   8      236.64      211.62     12.84 o 
  -2   0   8        2.79        2.65      1.03 o 
  -1   0   8        7.47        5.21      1.13 o 
   0   0   8       31.89       30.56      1.83 o 
   1   0   8      235.44      248.76      4.77 o 
   2   0   8      552.50      584.06      6.86 o 
   3   0   8      196.95      194.53      4.69 o 
   4   0   8      275.18      271.93      8.10 o 
   5   0   8      128.14      121.68     10.52 o 
   6   0   8       40.09       40.74      3.25 o 
   7   0   8       76.79       71.07      6.32 o 
   8   0   8        2.29        2.22      1.43 o 
   9   0   8       13.90       14.66      2.66 o 
  10   0   8       61.63       64.53      4.91 o 
  -6   1   8       69.50       73.35      5.30 o 
  -5   1   8        2.54        2.58      1.45 o 
  -4   1   8      147.88      137.67      6.35 o 
  -3   1   8       65.96       53.81      7.90 o 
  -2   1   8      367.92      357.21     18.91 o 
  -1   1   8        4.81        3.55      1.01 o 
   0   1   8       13.44       11.92      1.35 o 
   1   1   8      196.01      208.19      4.49 o 
   2   1   8      502.41      520.89      7.70 o 
   3   1   8      125.25      124.39      7.51 o 
   4   1   8      294.55      276.88     10.51 o 
   5   1   8        0.21        0.12      0.66 o 
   6   1   8        0.08        1.67      1.18 o 
   7   1   8        1.87        1.98      1.35 o 
   8   1   8       31.90       37.30      3.38 o 
   9   1   8        9.35        9.51      2.34 o 
  10   1   8       28.15       34.00      3.56 o 
  -6   2   8       15.20       12.45      2.97 o 
  -5   2   8       21.69       21.43      3.07 o 
  -4   2   8      267.77      236.83      8.45 o 
  -3   2   8       13.16       12.65      2.22 o 
  -2   2   8      106.50       97.56      4.89 o 
  -1   2   8       89.54       84.50      3.04 o 
   0   2   8       17.79       20.34      1.64 o 
   1   2   8       10.07       12.67      1.31 o 
   2   2   8      101.27      103.85      3.96 o 
   3   2   8       66.81       60.41      2.51 o 
   4   2   8        0.02        0.30      0.68 o 
   5   2   8      141.56      133.05      8.15 o 
   6   2   8      190.11      180.65     15.61 o 
   7   2   8      429.75      407.51     13.73 o 
   8   2   8        0.95        1.46      1.32 o 
   9   2   8      145.62      136.67      6.46 o 
  10   2   8        1.61        1.23      1.42 o 
  -6   3   8        2.88        2.15      1.91 o 
  -5   3   8       20.05       16.79      2.79 o 
  -4   3   8        0.02        0.40      1.21 o 
  -3   3   8       18.04       16.44      2.61 o 
  -2   3   8       68.78       51.35      8.64 o 
  -1   3   8        1.64        2.44      0.98 o 
   0   3   8       21.11       19.69      1.70 o 
   1   3   8      172.73      165.52      6.20 o 
   2   3   8       20.37       21.44      1.67 o 
   3   3   8       28.19       26.53      2.27 o 
   4   3   8       54.48       54.78      2.56 o 
   5   3   8       25.03       24.12      1.83 o 
   6   3   8       74.02       70.92      4.58 o 
   7   3   8        9.77       16.27      1.84 o 
   8   3   8       57.78       51.56      3.84 o 
   9   3   8        1.85        3.65      2.47 o 
  10   3   8       43.11       54.58      4.36 o 
  -5   4   8       32.05       29.03      3.66 o 
  -4   4   8       13.16       16.40      2.93 o 
  -3   4   8        3.96        4.05      1.96 o 
  -2   4   8      283.21      277.00      8.69 o 
  -1   4   8      172.74      169.07      6.49 o 
   0   4   8      120.40      115.46      3.79 o 
   1   4   8        1.89        1.41      0.99 o 
   2   4   8        6.21        8.57      1.44 o 
   3   4   8      209.33      210.87      7.59 o 
   4   4   8      228.96      222.18      5.14 o 
   5   4   8       16.31       17.84      1.70 o 
   6   4   8      102.09      104.13      3.79 o 
   7   4   8      143.17      156.28      6.23 o 
   8   4   8      107.21      114.00      4.63 o 
   9   4   8       31.95       37.63      3.49 o 
  10   4   8        0.46        0.59      1.57 o 
  -5   5   8       16.49       17.03      3.54 o 
  -4   5   8      139.41      118.43      6.74 o 
  -3   5   8       10.46       12.50      2.65 o 
  -2   5   8       30.90       24.28      2.92 o 
  -1   5   8      205.06      204.46     22.27 o 
   0   5   8      310.33      302.60     12.45 o 
   1   5   8      482.88      492.50     22.27 o 
   2   5   8        3.78        3.18      1.11 o 
   3   5   8       17.84       18.11      1.74 o 
   4   5   8      254.55      265.36      5.79 o 
   5   5   8       50.29       49.98      2.69 o 
   6   5   8        3.16        2.09      1.01 o 
   7   5   8       22.38       20.32      2.03 o 
   8   5   8        9.20       12.92      2.30 o 
   9   5   8        3.57        9.63      2.26 o 
  10   5   8        0.15        0.79      2.37 o 
  -4   6   8        3.38        2.07      3.01 o 
  -3   6   8        2.55        3.37      1.85 o 
  -2   6   8       26.35       32.41      3.44 o 
  -1   6   8       26.51       23.28      2.89 o 
   0   6   8       64.51       61.64      3.19 o 
   1   6   8      609.85      652.05     36.36 o 
   2   6   8        7.48        6.05      1.42 o 
   3   6   8       34.14       31.85      2.27 o 
   4   6   8       16.70       13.91      1.63 o 
   5   6   8       24.14       18.13      2.44 o 
   6   6   8       32.80       31.59      3.46 o 
   7   6   8        2.32        1.93      1.46 o 
   8   6   8        3.06        3.72      1.70 o 
   9   6   8       24.62       28.95      3.27 o 
  -3   7   8        2.25        2.28      1.85 o 
  -2   7   8        0.77        0.49      1.56 o 
  -1   7   8        5.76        5.48      2.01 o 
   0   7   8        1.78        1.28      1.47 o 
   1   7   8        2.22        2.05      1.30 o 
   2   7   8       90.24       78.05     11.65 o 
   3   7   8       60.12       57.18      4.05 o 
   4   7   8       38.70       36.87      3.75 o 
   5   7   8        5.94        6.54      1.95 o 
   6   7   8       25.76       25.56      2.93 o 
   7   7   8       24.50       29.04      3.32 o 
   8   7   8        2.00        2.86      1.70 o 
   9   7   8       42.25       47.24      4.25 o 
  -2   8   8        8.95       12.14      2.90 o 
  -1   8   8        0.21        1.28      2.37 o 
   0   8   8        6.29        6.42      3.16 o 
   1   8   8        7.76        7.41      2.22 o 
   2   8   8        2.50        3.86      1.70 o 
   3   8   8        3.54        2.47      1.54 o 
   4   8   8       80.72       70.71      4.78 o 
   5   8   8       63.00       63.51      4.61 o 
   6   8   8       19.73       21.03      2.90 o 
   7   8   8        0.80        1.45      1.52 o 
   8   8   8        0.01        0.66      1.40 o 
   0   9   8       18.40       20.15      4.74 o 
   1   9   8        2.60        2.04      1.83 o 
   2   9   8        6.07        8.18      2.32 o 
   3   9   8      127.81      127.03      6.59 o 
   4   9   8       45.16       35.98      3.75 o 
   5   9   8       55.91       54.47      7.01 o 
   6   9   8       18.40       18.46      3.21 o 
   7   9   8       32.20       36.87      3.98 o 
  -2  -8   9        3.97        4.44      2.86 o 
  -1  -8   9       11.52       13.14      4.54 o 
   0  -8   9        5.53       11.56      4.15 o 
   1  -8   9       11.03       13.33      4.54 o 
   2  -8   9        0.01        1.09      2.47 o 
   3  -8   9       21.33       28.44      5.33 o 
  -4  -7   9       17.41       21.53      2.95 o 
  -3  -7   9       19.16       26.06      3.08 o 
  -2  -7   9       51.13       59.56      6.81 o 
  -1  -7   9        0.08        1.48      2.27 o 
   0  -7   9        1.62        2.02      1.37 o 
   1  -7   9        0.01        0.69      1.30 o 
   2  -7   9        2.64        3.35      1.76 o 
   3  -7   9       27.41       27.57      3.15 o 
   4  -7   9       53.08       49.84      4.26 o 
   5  -7   9       24.89       27.49      3.36 o 
  -5  -6   9        7.54       10.07      3.46 o 
  -4  -6   9       13.34       19.27      2.75 o 
  -3  -6   9        2.60        3.65      1.27 o 
  -2  -6   9        5.06        4.70      1.29 o 
  -1  -6   9        0.58        1.90      1.09 o 
   0  -6   9       44.17       42.71      3.54 o 
   1  -6   9        7.34        5.79      1.77 o 
   2  -6   9       60.77       56.87      4.79 o 
   3  -6   9        1.59       -0.20      1.08 o 
   4  -6   9        3.26        4.32      1.73 o 
   5  -6   9       11.38       10.26      2.49 o 
   6  -6   9        8.86        5.72      2.09 o 
  -5  -5   9        0.31        1.38      1.25 o 
  -4  -5   9        1.59        0.99      1.12 o 
  -3  -5   9       56.88       54.08      4.27 o 
  -2  -5   9        4.80        5.13      1.35 o 
  -1  -5   9       83.09       82.02      3.63 o 
   0  -5   9      103.55      106.87     13.73 o 
   1  -5   9       64.02       70.01      4.36 o 
   2  -5   9      370.60      337.53     43.46 o 
   3  -5   9        0.16       -0.30      1.05 o 
   4  -5   9       15.36       14.02      2.81 o 
   5  -5   9      108.35      116.92     10.37 o 
   6  -5   9       62.13       59.02      8.40 o 
   7  -5   9        5.86        9.28      2.60 o 
  -6  -4   9       24.52       27.79      3.39 o 
  -5  -4   9        7.14        7.36      2.08 o 
  -4  -4   9        3.11        2.41      1.39 o 
  -3  -4   9        0.84        1.18      0.94 o 
  -2  -4   9       54.31       55.77      3.87 o 
  -1  -4   9       12.79       15.66      1.79 o 
   0  -4   9      603.31      596.94     25.96 o 
   1  -4   9        0.38        1.18      1.88 o 
   2  -4   9       11.84       11.91      2.42 o 
   3  -4   9       40.60       29.87      6.07 o 
   4  -4   9       32.40       30.78      3.11 o 
   5  -4   9        0.02        0.64      1.04 o 
   6  -4   9       10.89       10.59      2.42 o 
   7  -4   9        0.03        0.04      1.09 o 
   8  -4   9       25.69       32.70      3.67 o 
  -6  -3   9        0.02       -0.01      1.18 o 
  -5  -3   9        0.13       -0.54      0.98 o 
  -4  -3   9       13.16       11.31      2.37 o 
  -3  -3   9       19.40       15.06      1.85 o 
  -2  -3   9       32.25       30.35      2.61 o 
  -1  -3   9      514.15      504.93     19.35 o 
   0  -3   9       45.08       39.77      2.37 o 
   1  -3   9       71.02       65.56      3.11 o 
   2  -3   9       12.20       12.05      2.09 o 
   3  -3   9       49.39       50.06      3.62 o 
   4  -3   9       61.95       56.46      3.91 o 
   5  -3   9       86.15       84.83      4.84 o 
   6  -3   9        2.78        2.33      1.38 o 
   7  -3   9        1.60        0.72      1.16 o 
   8  -3   9       17.59       17.45      2.76 o 
  -6  -2   9        5.64        4.30      1.89 o 
  -5  -2   9        5.98        5.73      1.98 o 
  -4  -2   9        0.33        1.31      1.28 o 
  -3  -2   9       58.49       56.94      3.90 o 
  -2  -2   9       30.98       33.11      2.34 o 
  -1  -2   9        6.28        7.12      1.43 o 
   0  -2   9       98.30      103.67      3.88 o 
   1  -2   9      105.22      104.41      3.34 o 
   2  -2   9     1015.07      985.51     17.04 o 
   3  -2   9        2.57        3.33      1.38 o 
   4  -2   9       72.64       67.13      4.08 o 
   5  -2   9        0.52       -0.14      0.97 o 
   6  -2   9        8.41        7.99      1.99 o 
   7  -2   9        2.49        5.09      1.82 o 
   8  -2   9       24.99       26.98      4.10 o 
   9  -2   9        0.03        0.61      1.43 o 
  -6  -1   9       34.33       36.22      3.87 o 
  -5  -1   9        3.59        5.63      1.96 o 
  -4  -1   9       87.67       85.61      5.06 o 
  -3  -1   9       11.01       10.06      2.11 o 
  -2  -1   9      207.35      227.89     17.68 o 
  -1  -1   9      197.92      204.59      6.41 o 
   0  -1   9      219.07      220.52     11.61 o 
   1  -1   9      111.84      120.66      3.55 o 
   2  -1   9       48.66       39.34      1.96 o 
   3  -1   9        1.40        0.33      0.97 o 
   4  -1   9      295.63      269.33      7.85 o 
   5  -1   9      168.32      157.38     12.15 o 
   6  -1   9       59.03       50.32      3.84 o 
   7  -1   9        8.04        9.10      3.21 o 
   8  -1   9        3.59        3.54      1.67 o 
   9  -1   9       10.62        9.58      2.51 o 
  -6   0   9        5.62        4.46      1.88 o 
  -5   0   9       38.14       33.40      3.51 o 
  -4   0   9      116.88      113.49      5.89 o 
  -3   0   9       11.56       11.76      2.18 o 
  -2   0   9        0.45        0.30      1.15 o 
  -1   0   9       14.99       16.77      1.65 o 
   0   0   9        1.66        2.03      0.85 o 
   1   0   9       51.55       50.98      2.42 o 
   2   0   9        3.39        2.80      0.91 o 
   3   0   9       41.16       38.13      1.86 o 
   4   0   9       69.41       55.42      4.44 o 
   5   0   9      264.76      255.21     10.32 o 
   6   0   9      600.96      592.91     25.14 o 
   7   0   9       55.23       55.58      4.01 o 
   8   0   9        0.55        0.44      1.23 o 
   9   0   9       18.70       19.55      2.79 o 
  10   0   9        8.17        9.68      3.95 o 
  -6   1   9        3.32        2.48      1.74 o 
  -5   1   9        1.40        0.79      1.35 o 
  -4   1   9        0.02        0.40      1.18 o 
  -3   1   9        1.72        1.93      1.32 o 
  -2   1   9        0.98        1.05      1.33 o 
  -1   1   9        2.38        1.33      0.91 o 
   0   1   9      150.48      152.45      4.19 o 
   1   1   9       91.70       84.55      4.21 o 
   2   1   9        4.53        7.57      1.26 o 
   3   1   9        0.10       -0.17      0.61 o 
   4   1   9       63.47       58.59      3.17 o 
   5   1   9      281.72      280.16     13.68 o 
   6   1   9       42.33       44.03      3.42 o 
   7   1   9      191.76      186.07      7.01 o 
   8   1   9        7.71        8.25      2.10 o 
   9   1   9        1.31        2.30      1.50 o 
  10   1   9        0.08        1.09      1.42 o 
  -5   2   9       13.57       12.21      2.78 o 
  -4   2   9        0.03       -0.82      1.08 o 
  -3   2   9       61.35       51.19      4.69 o 
  -2   2   9       26.81       23.77      3.85 o 
  -1   2   9       44.89       43.41      2.38 o 
   0   2   9      124.92      115.79      3.93 o 
   1   2   9       80.77       87.91      3.24 o 
   2   2   9        1.01        0.45      0.72 o 
   3   2   9       14.34       14.82      1.47 o 
   4   2   9        1.07       -0.08      1.09 o 
   5   2   9       16.05       13.20      1.56 o 
   6   2   9       18.61       22.34      2.55 o 
   7   2   9       10.41       13.68      2.19 o 
   8   2   9       42.16       38.62      3.55 o 
   9   2   9      375.42      377.95     20.30 o 
  10   2   9        5.58        5.43      2.09 o 
  -5   3   9        6.59        3.11      1.98 o 
  -4   3   9        3.44        2.70      1.67 o 
  -3   3   9        7.79        6.85      2.01 o 
  -2   3   9        1.38        0.63      1.15 o 
  -1   3   9      579.27      596.09     12.11 o 
   0   3   9      190.75      199.62      4.97 o 
   1   3   9      664.95      682.61      9.68 o 
   2   3   9       26.87       21.21      1.80 o 
   3   3   9      205.76      202.67      4.94 o 
   4   3   9       57.08       55.70      2.69 o 
   5   3   9      257.31      237.88      9.72 o 
   6   3   9      613.47      624.26     24.41 o 
   7   3   9      355.67      358.98     15.61 o 
   8   3   9       52.99       45.63      5.04 o 
   9   3   9      389.97      424.40     14.57 o 
  10   3   9        1.46        2.37      1.50 o 
  -5   4   9        5.31        4.61      2.22 o 
  -4   4   9        4.39        5.46      2.09 o 
  -3   4   9       10.54        8.83      2.37 o 
  -2   4   9        8.81       12.83      2.65 o 
  -1   4   9       68.33       67.34      4.42 o 
   0   4   9      331.29      324.16      8.83 o 
   1   4   9      627.65      667.10     14.52 o 
   2   4   9       56.34       59.60      2.96 o 
   3   4   9      369.16      369.20     12.31 o 
   4   4   9      241.46      241.82      5.63 o 
   5   4   9       26.04       26.77      2.12 o 
   6   4   9        0.99        1.30      0.99 o 
   7   4   9      193.28      214.61      6.70 o 
   8   4   9        8.35       11.99      2.29 o 
   9   4   9       27.02       31.67      3.85 o 
  10   4   9        0.00        2.17      2.27 o 
  -4   5   9        1.74       -0.09      1.59 o 
  -3   5   9        4.65        4.34      1.91 o 
  -2   5   9       16.28       14.75      2.47 o 
  -1   5   9       24.54       23.37      2.90 o 
   0   5   9        5.86        6.23      1.44 o 
   1   5   9       56.19       50.86      3.96 o 
   2   5   9      129.78      130.12      4.97 o 
   3   5   9        2.98        4.39      1.57 o 
   4   5   9      200.09      182.86     12.44 o 
   5   5   9        8.97        8.39      1.48 o 
   6   5   9       84.25       73.64      4.27 o 
   7   5   9        5.30        3.91      1.36 o 
   8   5   9        2.30        3.63      1.63 o 
   9   5   9        6.43        8.00      3.56 o 
  -3   6   9        0.65        1.47      1.49 o 
  -2   6   9        0.68        0.89      1.45 o 
  -1   6   9        1.74        3.69      1.88 o 
   0   6   9       44.46       43.37      3.74 o 
   1   6   9        4.47        7.38      1.65 o 
   2   6   9      433.08      468.32      8.48 o 
   3   6   9       66.10       67.70      4.71 o 
   4   6   9        1.11        0.98      0.98 o 
   5   6   9      174.49      172.37      6.73 o 
   6   6   9        0.22        0.86      1.07 o 
   7   6   9        2.19        0.62      1.14 o 
   8   6   9       19.96       23.65      2.93 o 
   9   6   9        4.05        6.86      2.30 o 
  -2   7   9        7.16        5.88      2.21 o 
  -1   7   9       24.27       30.83      3.46 o 
   0   7   9      141.95      155.38     15.41 o 
   1   7   9       74.02       81.93      3.94 o 
   2   7   9        0.17       -0.66      1.13 o 
   3   7   9       60.23       62.86      4.28 o 
   4   7   9        9.24        9.35      2.33 o 
   5   7   9       27.78       26.96      3.14 o 
   6   7   9       13.11       11.23      2.47 o 
   7   7   9       41.94       40.77      3.77 o 
   8   7   9       27.73       35.86      3.67 o 
  -1   8   9        2.15        0.99      2.37 o 
   0   8   9        0.02        2.27      2.37 o 
   1   8   9       14.53       17.16      2.56 o 
   2   8   9        4.98        4.22      1.80 o 
   3   8   9       15.54       16.04      2.70 o 
   4   8   9       27.31       26.73      3.16 o 
   5   8   9        1.95        3.00      1.67 o 
   6   8   9        1.00        1.49      1.63 o 
   7   8   9        6.26        7.84      2.32 o 
   1   9   9       23.83       24.59      5.04 o 
   2   9   9       16.10       18.19      2.82 o 
   3   9   9        0.85        0.94      1.40 o 
   4   9   9        7.88        5.98      2.16 o 
   5   9   9       10.45        7.54      3.56 o 
   6   9   9        2.90        2.01      1.71 o 
  -2  -7  10        6.83        8.20      3.46 o 
  -1  -7  10        0.44        1.28      2.47 o 
   0  -7  10        4.96        7.68      2.13 o 
   1  -7  10       18.11       17.50      2.63 o 
   2  -7  10        1.76        3.80      1.87 o 
   3  -7  10       11.05       12.89      2.80 o 
   4  -7  10        0.34        0.61      1.35 o 
  -4  -6  10        8.58        8.69      3.16 o 
  -3  -6  10        1.40        2.40      1.38 o 
  -2  -6  10       17.21       15.32      2.05 o 
  -1  -6  10        0.01        0.52      1.27 o 
   0  -6  10       27.90       30.89      3.23 o 
   1  -6  10       10.93       12.30      3.01 o 
   2  -6  10        0.85       -1.06      1.06 o 
   3  -6  10       20.89       18.56      2.81 o 
   4  -6  10        5.46        4.36      1.75 o 
   5  -6  10       63.27       65.45      7.11 o 
  -4  -5  10        5.56        4.89      2.17 o 
  -3  -5  10       15.29       20.46      2.19 o 
  -2  -5  10        1.02        1.46      0.95 o 
  -1  -5  10        0.02        0.64      1.21 o 
   0  -5  10       11.62       13.62      2.32 o 
   1  -5  10        1.35        0.60      1.38 o 
   2  -5  10        3.17        4.05      1.70 o 
   3  -5  10      369.33      347.89     24.79 o 
   4  -5  10      223.04      215.13     10.81 o 
   5  -5  10       25.46       22.83      3.56 o 
   6  -5  10       29.63       34.15      3.67 o 
  -5  -4  10        1.27        3.53      1.92 o 
  -4  -4  10        1.86        0.30      1.14 o 
  -3  -4  10       11.77       13.98      1.85 o 
  -2  -4  10       28.38       24.49      2.34 o 
  -1  -4  10       82.36       83.84      5.19 o 
   0  -4  10        1.84        1.28      1.28 o 
   1  -4  10      284.58      278.23     12.35 o 
   2  -4  10       45.92       42.58      3.60 o 
   3  -4  10        2.17        1.64      1.67 o 
   4  -4  10        7.13        5.31      1.87 o 
   5  -4  10       12.18       11.26      2.49 o 
   6  -4  10        8.25        6.29      2.04 o 
   7  -4  10        4.15        3.85      1.78 o 
  -5  -3  10        4.36        5.33      2.62 o 
  -4  -3  10        0.05       -0.34      1.01 o 
  -3  -3  10       34.44       30.80      3.10 o 
  -2  -3  10       17.37       17.18      1.90 o 
  -1  -3  10       49.95       48.34      2.84 o 
   0  -3  10        0.27        0.72      0.89 o 
   1  -3  10      251.10      241.98      9.63 o 
   2  -3  10       90.33       83.28     15.31 o 
   3  -3  10        7.60        6.13      1.88 o 
   4  -3  10      887.39      925.55     22.82 o 
   5  -3  10       34.34       34.37      3.39 o 
   6  -3  10       10.84        9.75      2.30 o 
   7  -3  10       62.20       55.05      5.63 o 
   8  -3  10        0.93        0.03      1.29 o 
  -5  -2  10        2.42        3.41      1.71 o 
  -4  -2  10       30.24       31.97      5.14 o 
  -3  -2  10       46.31       44.31      3.66 o 
  -2  -2  10        0.19       -0.59      0.75 o 
  -1  -2  10      546.37      571.26     47.06 o 
   0  -2  10      369.93      376.28     11.52 o 
   1  -2  10       86.61       82.82      3.25 o 
   2  -2  10      637.26      650.34     33.43 o 
   3  -2  10      180.36      140.58     23.36 o 
   4  -2  10       30.22       32.20      3.09 o 
   6  -2  10        6.53        5.78      1.96 o 
   7  -2  10       53.77       57.20      6.42 o 
   8  -2  10       11.27       15.54      3.12 o 
   9  -2  10        6.30        3.75      2.67 o 
  -5  -1  10        5.78        7.89      2.26 o 
  -4  -1  10       45.13       47.16      4.03 o 
  -3  -1  10      153.94      151.70      6.58 o 
  -2  -1  10      107.21      101.42     10.77 o 
  -1  -1  10        4.56        3.79      1.23 o 
   0  -1  10      286.70      290.61      9.37 o 
   1  -1  10       15.41       17.50      1.63 o 
   2  -1  10      197.50      181.05      6.39 o 
   3  -1  10       48.40       47.90      3.46 o 
   4  -1  10        9.54        6.52      1.82 o 
   5  -1  10       17.38       18.70      2.48 o 
   6  -1  10       47.71       42.66      3.63 o 
   7  -1  10       19.04       16.62      2.54 o 
   8  -1  10       11.58        9.96      2.43 o 
   9  -1  10        1.97        2.16      1.57 o 
  -5   0  10        6.58        8.69      2.36 o 
  -4   0  10       15.17       10.78      2.41 o 
  -3   0  10       11.52       11.43      2.47 o 
  -2   0  10       36.23       31.62      3.05 o 
  -1   0  10      113.89      111.79      3.95 o 
   0   0  10       51.58       53.37      2.75 o 
   1   0  10      124.75      122.77      3.85 o 
   2   0  10      272.07      272.78      5.48 o 
   3   0  10        0.20        1.41      1.21 o 
   4   0  10      395.45      392.05      9.53 o 
   5   0  10      103.03       95.73      5.02 o 
   6   0  10      146.57      134.67      6.08 o 
   7   0  10        6.89        6.84      2.02 o 
   8   0  10       12.07       10.46      2.47 o 
   9   0  10        2.38        3.13      1.61 o 
  -5   1  10        5.60        7.52      2.29 o 
  -4   1  10       78.05       84.88      5.48 o 
  -3   1  10        1.21        1.63      1.36 o 
  -2   1  10       54.18       53.73      3.97 o 
  -1   1  10      891.94      991.99     42.32 o 
   0   1  10       17.77       18.05      1.75 o 
   1   1  10       79.56       78.56      3.22 o 
   2   1  10       41.40       41.84      2.34 o 
   3   1  10       14.67       11.18      1.40 o 
   4   1  10      330.21      327.16      8.59 o 
   5   1  10       63.41       60.18      3.98 o 
   6   1  10       57.00       49.30      5.28 o 
   7   1  10       45.27       42.81      3.75 o 
   8   1  10        3.32        4.63      1.71 o 
   9   1  10       10.81       16.53      2.89 o 
  -5   2  10       11.97       14.17      3.22 o 
  -4   2  10       34.60       32.16      3.60 o 
  -3   2  10       41.50       47.56      4.11 o 
  -2   2  10      141.19      133.38      7.65 o 
  -1   2  10       89.59       83.69      4.77 o 
   0   2  10        1.16        1.25      1.01 o 
   1   2  10        2.91        2.56      1.35 o 
   2   2  10        0.63        0.17      0.74 o 
   3   2  10        4.33        4.82      1.21 o 
   4   2  10       30.12       25.29      1.90 o 
   5   2  10       23.70       22.22      2.55 o 
   6   2  10        0.20        0.78      1.15 o 
   7   2  10       78.72       88.22      4.99 o 
   8   2  10        3.18        0.55      1.32 o 
   9   2  10        0.19        1.81      1.33 o 
  10   2  10       47.32       54.42      4.68 o 
  -4   3  10        1.36        0.67      2.67 o 
  -3   3  10        0.05       -0.24      1.21 o 
  -2   3  10      165.49      151.90      7.26 o 
  -1   3  10        0.32        0.49      1.12 o 
   0   3  10      497.89      483.29     13.11 o 
   1   3  10       19.12       19.44      1.88 o 
   2   3  10       12.12       13.91      1.69 o 
   3   3  10       87.21       82.65      4.08 o 
   4   3  10       22.99       26.46      3.16 o 
   5   3  10      174.97      190.71      8.59 o 
   6   3  10        1.42        0.88      1.22 o 
   7   3  10       39.39       39.01      4.74 o 
   8   3  10       18.83       17.49      4.30 o 
   9   3  10       16.84       11.95      2.58 o 
  -4   4  10        2.68        2.41      1.78 o 
  -3   4  10        8.30        6.92      2.11 o 
  -2   4  10       46.54       49.41      4.22 o 
  -1   4  10      128.93      132.08      6.25 o 
   0   4  10      105.46      103.88      4.01 o 
   1   4  10      356.15      374.81     12.66 o 
   2   4  10        2.96        5.05      1.34 o 
   3   4  10       43.90       39.38      2.53 o 
   4   4  10        0.01        0.07      0.88 o 
   5   4  10       22.43       25.49      2.09 o 
   6   4  10        7.08        5.70      1.38 o 
   7   4  10        4.57        6.17      1.94 o 
   8   4  10       18.67       22.40      2.85 o 
   9   4  10        4.77       11.21      2.60 o 
  -3   5  10        1.89        2.38      1.81 o 
  -2   5  10       31.50       33.22      3.67 o 
  -1   5  10        8.71       12.32      2.70 o 
   0   5  10        4.26        3.86      1.85 o 
   1   5  10        0.01        0.59      0.93 o 
   2   5  10       68.48       69.31      3.41 o 
   3   5  10       16.72       16.96      1.92 o 
   4   5  10       13.80       14.41      1.73 o 
   5   5  10       82.34       80.30      3.98 o 
   6   5  10      326.11      348.02      7.63 o 
   7   5  10        8.49       12.18      1.87 o 
   8   5  10       21.28       19.56      4.35 o 
   9   5  10        6.61        7.01      3.65 o 
  -2   6  10        5.23        5.68      2.23 o 
  -1   6  10       39.62       41.04      3.94 o 
   0   6  10      132.78      149.63      6.91 o 
   1   6  10        1.24        2.39      1.25 o 
   2   6  10       77.53       79.58      3.75 o 
   3   6  10      365.25      380.32      9.75 o 
   4   6  10       94.69       99.95      4.10 o 
   5   6  10        0.17       -0.59      1.01 o 
   6   6  10       65.68       71.62      4.61 o 
   7   6  10        6.34        5.58      1.82 o 
   8   6  10       32.68       35.44      4.84 o 
   9   6  10       10.11       17.68      4.94 o 
  -1   7  10        1.04        0.76      1.61 o 
   0   7  10       20.47       26.80      3.35 o 
   1   7  10      141.46      141.84     15.41 o 
   2   7  10       31.59       29.67      3.09 o 
   3   7  10       34.78       39.70      3.58 o 
   4   7  10       20.85       23.17      3.75 o 
   5   7  10       12.67       13.84      2.53 o 
   6   7  10        7.93       12.39      2.65 o 
   7   7  10        1.79        2.15      1.56 o 
   8   7  10        7.09        9.80      2.58 o 
   0   8  10        0.11       -0.30      1.78 o 
   1   8  10        0.41       -1.58      1.68 o 
   2   8  10        3.16        3.40      1.63 o 
   3   8  10       20.86       22.83      3.00 o 
   4   8  10       18.86       20.15      2.85 o 
   5   8  10       13.60       13.38      2.57 o 
   6   8  10       75.24       74.54      5.27 o 
   7   8  10       17.33       17.70      2.92 o 
   3   9  10        2.69        3.21      1.82 o 
   4   9  10        2.78        1.13      1.66 o 
   5   9  10       43.71       44.69      4.36 o 
  -1  -7  11        0.16        0.49      2.77 o 
   0  -7  11       21.06       33.78      5.73 o 
   1  -7  11        1.25        2.11      1.53 o 
   2  -7  11        7.28        5.15      2.06 o 
  -2  -6  11       56.58       78.89      8.69 o 
  -1  -6  11       29.26       34.22      3.56 o 
   0  -6  11        0.02        0.73      1.27 o 
   1  -6  11        0.06        0.03      1.21 o 
   2  -6  11       68.17       69.57      9.38 o 
   3  -6  11        4.47        2.54      1.68 o 
   4  -6  11       33.81       34.27      3.80 o 
   5  -6  11        9.08       12.78      2.90 o 
  -3  -5  11        4.37        7.18      1.95 o 
  -2  -5  11       37.03       42.97      3.00 o 
  -1  -5  11       16.41       16.86      4.25 o 
   0  -5  11       87.87       87.08     10.67 o 
   1  -5  11        0.47        1.30      1.30 o 
   2  -5  11       92.80       96.14      5.54 o 
   3  -5  11       40.67       38.82      4.44 o 
   4  -5  11      115.55      117.03      6.34 o 
   5  -5  11       12.48       12.18      2.86 o 
   6  -5  11        0.14        1.52      1.49 o 
  -4  -4  11        0.04        0.51      1.04 o 
  -3  -4  11        0.01        1.33      1.19 o 
  -2  -4  11        9.97       13.76      2.40 o 
  -1  -4  11       20.38       17.64      2.62 o 
   0  -4  11       11.47       12.83      2.60 o 
   1  -4  11        5.42        5.64      1.75 o 
   2  -4  11       31.16       30.82      3.90 o 
   3  -4  11      121.56      122.59      7.11 o 
   4  -4  11        2.05        1.85      1.59 o 
   5  -4  11        0.22        1.52      1.28 o 
   6  -4  11        0.25        0.49      1.26 o 
   7  -4  11        0.21       -0.25      1.35 o 
  -4  -3  11       11.47       10.65      2.40 o 
  -3  -3  11        6.97        6.28      1.85 o 
  -2  -3  11       71.07       72.21      4.54 o 
  -1  -3  11        0.12        0.01      0.91 o 
   0  -3  11       14.68       13.66      2.37 o 
   1  -3  11        3.60        6.40      1.87 o 
   2  -3  11      310.19      302.50     11.41 o 
   3  -3  11       26.06       26.58      3.02 o 
   4  -3  11        0.13       -0.50      1.02 o 
   5  -3  11       21.30       19.96      2.76 o 
   6  -3  11       11.45        8.94      2.46 o 
   7  -3  11       29.22       32.71      5.48 o 
   8  -3  11       18.33       19.10      3.00 o 
  -4  -2  11       16.68       15.27      2.70 o 
  -3  -2  11      106.76      114.38      5.92 o 
  -2  -2  11        1.64        1.25      1.22 o 
  -1  -2  11       18.84       23.88      2.18 o 
   0  -2  11      301.92      308.17     13.13 o 
   1  -2  11      218.42      208.85     15.01 o 
   2  -2  11       62.40       61.41      4.12 o 
   3  -2  11       60.27       57.85      4.08 o 
   4  -2  11      222.76      220.00     23.21 o 
   5  -2  11       12.36       16.09      2.53 o 
   6  -2  11        0.30        0.29      1.04 o 
   7  -2  11        0.52        0.09      1.18 o 
   8  -2  11       23.70       24.81      3.35 o 
  -5  -1  11       27.47       25.96      3.43 o 
  -4  -1  11        0.37        1.51      1.38 o 
  -3  -1  11        0.07        0.83      1.22 o 
  -2  -1  11      276.99      292.90      8.96 o 
  -1  -1  11       55.65       50.12      2.92 o 
   0  -1  11       12.98       13.31      1.70 o 
   1  -1  11       13.28       12.96      1.55 o 
   2  -1  11        4.45        2.73      1.47 o 
   3  -1  11        0.01        0.09      1.04 o 
   4  -1  11        0.69        1.61      1.35 o 
   5  -1  11       26.93       28.06      3.75 o 
   6  -1  11        4.47        4.28      1.78 o 
   7  -1  11       13.92       15.03      2.71 o 
   8  -1  11        0.05        0.19      1.26 o 
   9  -1  11       22.53       26.58      3.56 o 
  -4   0  11        1.15        0.93      1.36 o 
  -3   0  11       23.98       25.91      3.11 o 
  -2   0  11      380.64      369.78     15.21 o 
  -1   0  11       59.62       58.22      3.92 o 
   0   0  11       25.44       27.15      2.17 o 
   1   0  11       69.03       68.07      3.10 o 
   2   0  11        3.44        3.87      1.17 o 
   3   0  11       15.51       16.64      2.86 o 
   4   0  11        4.92        4.21      1.66 o 
   5   0  11       11.74       10.45      2.36 o 
   6   0  11        0.08       -0.59      1.07 o 
   7   0  11       45.34       45.58      3.97 o 
   8   0  11        4.66        5.82      2.13 o 
   9   0  11        8.42        7.33      2.30 o 
  -4   1  11       72.84       73.42      5.37 o 
  -3   1  11       96.71       89.95      5.58 o 
  -2   1  11      135.57      138.23      6.47 o 
  -1   1  11      168.34      148.40      6.37 o 
   0   1  11       42.01       44.95      2.70 o 
   1   1  11        7.68        8.72      1.57 o 
   2   1  11       53.78       49.74      2.78 o 
   3   1  11       18.52       14.98      2.27 o 
   4   1  11       22.45       21.63      3.06 o 
   5   1  11       45.43       41.12      4.00 o 
   6   1  11       22.33       19.88      2.68 o 
   7   1  11       37.93       41.47      3.70 o 
   8   1  11        5.76        6.57      2.05 o 
   9   1  11        9.77       11.60      2.76 o 
  -4   2  11        8.78       12.46      2.96 o 
  -3   2  11       25.52       26.86      3.27 o 
  -2   2  11       22.98       18.28      2.77 o 
  -1   2  11      205.12      196.06     11.51 o 
   0   2  11      125.54      125.30      4.34 o 
   1   2  11      172.99      175.47      5.07 o 
   2   2  11        3.84        2.96      1.14 o 
   3   2  11       36.67       39.55      2.45 o 
   4   2  11        0.05       -0.20      1.07 o 
   5   2  11        0.30        0.25      1.01 o 
   6   2  11       21.25       20.48      2.68 o 
   7   2  11       94.91       97.62      5.44 o 
   8   2  11        0.31        0.56      1.31 o 
   9   2  11       34.40       39.30      3.90 o 
  -4   3  11        8.36       11.29      3.02 o 
  -3   3  11        2.19        4.45      1.93 o 
  -2   3  11        0.27        1.52      1.42 o 
  -1   3  11        0.05       -0.80      1.00 o 
   0   3  11       33.48       34.12      3.25 o 
   1   3  11      178.33      181.75      5.27 o 
   2   3  11       25.52       23.33      2.11 o 
   3   3  11      105.03      108.86      4.06 o 
   4   3  11       25.08       27.00      2.12 o 
   5   3  11       29.26       26.84      2.92 o 
   6   3  11        2.11        3.18      1.93 o 
   7   3  11        0.01       -0.84      1.09 o 
   8   3  11        4.51        5.54      1.90 o 
   9   3  11       78.05       87.36      5.55 o 
  -3   4  11        8.60        9.81      2.70 o 
  -2   4  11        1.77        1.96      1.73 o 
  -1   4  11        5.29        2.92      1.66 o 
   0   4  11       34.68       35.42      3.44 o 
   1   4  11       68.33       70.90      3.48 o 
   2   4  11        7.13        6.04      1.83 o 
   3   4  11       33.87       33.53      2.46 o 
   4   4  11       33.20       23.17      2.16 o 
   5   4  11       43.63       39.69      2.66 o 
   6   4  11        2.20        3.19      1.57 o 
   7   4  11        9.49        6.04      1.98 o 
   8   4  11       16.84       14.12      3.36 o 
   9   4  11       41.10       46.31      4.64 o 
  -2   5  11       20.98       29.24      3.53 o 
  -1   5  11        0.28        0.10      1.33 o 
   0   5  11        6.21        4.94      1.95 o 
   1   5  11       77.91       72.05      3.62 o 
   2   5  11        0.39        1.06      1.04 o 
   3   5  11      158.68      158.71      5.20 o 
   4   5  11       46.31       46.64      2.96 o 
   5   5  11      168.03      149.55      5.07 o 
   6   5  11        7.43       12.38      1.88 o 
   7   5  11        1.61        2.17      2.17 o 
   8   5  11        0.91        3.75      2.77 o 
   9   5  11       17.90       19.26      4.64 o 
  -2   6  11        5.10        9.48      3.85 o 
  -1   6  11       24.93       23.75      4.25 o 
   0   6  11        4.79        8.01      2.32 o 
   1   6  11       60.49       56.28      5.19 o 
   2   6  11       85.20       82.83      5.07 o 
   3   6  11        8.96       10.30      1.87 o 
   4   6  11       54.35       51.73      3.17 o 
   5   6  11        0.26        0.89      1.26 o 
   6   6  11       32.04       36.05      3.48 o 
   7   6  11        4.41        7.02      2.15 o 
   8   6  11        0.03        1.68      2.07 o 
   0   7  11       48.87       54.11      6.67 o 
   1   7  11        5.99        7.45      2.34 o 
   2   7  11        2.16        2.27      1.56 o 
   3   7  11       12.91        9.39      2.40 o 
   4   7  11        0.63        1.44      1.36 o 
   5   7  11        1.35        1.53      1.42 o 
   6   7  11        0.04       -0.11      1.21 o 
   7   7  11        0.11        0.94      1.35 o 
   1   8  11       37.36       34.77      5.83 o 
   2   8  11       12.85       12.15      4.25 o 
   3   8  11        0.83        0.43      1.36 o 
   4   8  11        0.17        0.81      1.36 o 
   5   8  11        0.27        0.24      1.29 o 
   6   8  11        9.57        8.37      2.53 o 
  -1  -6  12        1.03        1.95      1.66 o 
   0  -6  12        0.58       -0.05      1.35 o 
   1  -6  12        6.99        9.99      2.56 o 
   2  -6  12        6.91       11.96      2.63 o 
   3  -6  12        4.00        5.30      2.11 o 
  -2  -5  12        7.27       13.20      3.46 o 
  -1  -5  12       28.68       32.69      3.53 o 
   0  -5  12       24.40       29.76      3.85 o 
   1  -5  12        0.86        1.61      1.35 o 
   2  -5  12       55.77       56.60      4.53 o 
   3  -5  12        8.10        8.30      2.27 o 
   4  -5  12        0.02        0.00      1.73 o 
   5  -5  12       18.60       17.40      2.82 o 
  -3  -4  12       52.37       67.32      4.75 o 
  -2  -4  12       10.93        8.55      2.28 o 
  -1  -4  12        3.23        6.56      1.99 o 
   0  -4  12        8.30       11.09      2.49 o 
   1  -4  12       17.25       21.78      2.89 o 
   2  -4  12        4.67        4.38      1.80 o 
   3  -4  12      147.67      138.38      6.79 o 
   4  -4  12       16.03       15.96      2.82 o 
   5  -4  12      103.68       99.10      9.88 o 
   6  -4  12        0.49        0.66      1.35 o 
  -3  -3  12       28.70       31.82      3.38 o 
  -2  -3  12       10.35        7.50      2.02 o 
  -1  -3  12       76.60       83.35     10.07 o 
   0  -3  12       22.97       21.74      2.79 o 
   1  -3  12       40.17       40.32      3.66 o 
   2  -3  12        9.44        7.86      2.37 o 
   3  -3  12       15.11       16.69      2.54 o 
   4  -3  12        5.18        4.81      1.88 o 
   5  -3  12       95.48       90.29      5.58 o 
   6  -3  12       17.72       17.98      2.75 o 
   7  -3  12        7.74        9.08      2.54 o 
  -4  -2  12       12.12        9.61      2.66 o 
  -3  -2  12       23.37       24.92      3.04 o 
  -2  -2  12       28.14       31.55      3.16 o 
  -1  -2  12        3.07        3.23      1.26 o 
   0  -2  12       10.54       11.75      2.27 o 
   1  -2  12       84.84       83.08      4.92 o 
   2  -2  12        0.01       -0.46      1.02 o 
   3  -2  12       19.93       18.99      2.81 o 
   4  -2  12       19.27       17.68      2.87 o 
   5  -2  12        4.18        3.10      1.73 o 
   6  -2  12        0.44        0.06      1.19 o 
   7  -2  12        6.04        6.07      2.06 o 
   8  -2  12        2.76        0.86      1.63 o 
  -4  -1  12        2.29        1.99      1.57 o 
  -3  -1  12       19.60       23.17      3.19 o 
  -2  -1  12       33.67       32.77      3.30 o 
  -1  -1  12      142.72      128.51      5.95 o 
   0  -1  12       36.76       35.11      2.55 o 
   1  -1  12       78.51       79.29      4.70 o 
   2  -1  12       23.77       22.90      2.79 o 
   3  -1  12       84.86       74.09      4.68 o 
   4  -1  12       76.77       69.81      5.23 o 
   5  -1  12        9.12       10.97      2.51 o 
   6  -1  12      129.99      118.14     10.02 o 
   7  -1  12       82.22       82.17      5.41 o 
   8  -1  12        5.71        5.51      2.12 o 
  -4   0  12       73.01       80.37      5.71 o 
  -3   0  12        0.14        0.80      1.38 o 
  -2   0  12        0.54       -0.32      1.11 o 
  -1   0  12      138.81      136.47      6.23 o 
   0   0  12       11.64        9.65      1.76 o 
   1   0  12      226.71      240.12      6.45 o 
   2   0  12       60.47       51.03      3.81 o 
   3   0  12       38.43       34.98      3.27 o 
   4   0  12      457.03      448.30     11.21 o 
   5   0  12      116.63      105.06      5.65 o 
   6   0  12       40.34       38.67      3.65 o 
   7   0  12       77.37       75.51      9.23 o 
   8   0  12        0.34        2.07      1.59 o 
  -3   1  12       16.34       16.74      2.89 o 
  -2   1  12       28.50       37.42      7.21 o 
  -1   1  12        0.02        0.61      1.31 o 
   0   1  12        2.03        3.31      1.30 o 
   1   1  12      193.42      203.45      7.45 o 
   2   1  12        9.32        8.40      1.60 o 
   3   1  12       41.05       34.99      3.28 o 
   4   1  12       17.91       22.67      2.76 o 
   5   1  12        9.34        9.81      2.26 o 
   6   1  12       21.14       22.73      2.99 o 
   7   1  12        2.34        2.24      1.63 o 
   8   1  12        3.47        3.95      1.75 o 
   9   1  12       14.83       20.05      3.14 o 
  -3   2  12       12.27       12.21      2.86 o 
  -2   2  12       32.99       34.25      4.59 o 
  -1   2  12       51.09       51.77      4.25 o 
   0   2  12      183.03      185.65      9.43 o 
   1   2  12        3.53        2.13      1.14 o 
   2   2  12      111.99      110.66      4.20 o 
   3   2  12        9.34        7.38      1.48 o 
   4   2  12       16.02       13.44      2.30 o 
   5   2  12       25.65       22.01      2.76 o 
   6   2  12       96.23       95.07      5.47 o 
   7   2  12       17.40       16.27      2.62 o 
   8   2  12        3.88        5.10      1.95 o 
   9   2  12       34.22       38.59      4.05 o 
  -3   3  12        0.02        0.57      1.53 o 
  -2   3  12       22.79       27.64      3.44 o 
  -1   3  12        0.07        0.18      1.28 o 
   0   3  12       55.48       57.08      4.33 o 
   1   3  12        1.46        2.70      1.20 o 
   2   3  12       22.09       23.03      2.18 o 
   3   3  12        3.50        2.81      1.22 o 
   4   3  12      168.99      159.03      6.67 o 
   5   3  12        0.11        1.16      1.28 o 
   6   3  12       54.43       53.93      4.15 o 
   7   3  12       72.87       71.60      4.92 o 
   8   3  12        0.00        0.97      1.32 o 
   9   3  12        3.87        3.60      1.96 o 
  -2   4  12        0.18        0.52      1.46 o 
  -1   4  12       13.02       17.43      3.07 o 
   0   4  12       22.91       26.56      3.17 o 
   1   4  12        4.48        2.57      1.27 o 
   2   4  12        0.19        0.62      1.04 o 
   3   4  12        0.18        0.12      0.92 o 
   4   4  12       36.24       45.06      2.88 o 
   5   4  12       39.69       36.54      4.74 o 
   6   4  12       13.71       13.33      3.26 o 
   7   4  12       30.93       36.77      3.58 o 
   8   4  12       18.68       28.29      3.35 o 
  -1   5  12       12.16       16.46      3.07 o 
   0   5  12       26.20       24.71      3.19 o 
   1   5  12       10.76       12.45      3.16 o 
   2   5  12       24.59       27.25      2.50 o 
   3   5  12       10.11       11.87      2.12 o 
   4   5  12        0.45        0.38      0.93 o 
   5   5  12        1.01        1.79      1.11 o 
   6   5  12        3.83        6.01      2.96 o 
   7   5  12        0.34       -0.36      1.49 o 
   8   5  12       67.07       72.20      7.61 o 
   0   6  12       17.72       21.16      3.24 o 
   1   6  12        0.10        0.97      1.50 o 
   2   6  12        0.02        0.58      1.04 o 
   3   6  12        0.28        1.07      1.15 o 
   4   6  12        0.83       -0.89      0.91 o 
   5   6  12       47.12       44.29      3.81 o 
   6   6  12       58.19       74.38      4.91 o 
   7   6  12        2.01       -0.30      1.68 o 
   1   7  12        8.29        9.95      3.26 o 
   2   7  12       13.29       13.73      4.15 o 
   3   7  12       19.46       21.39      2.92 o 
   4   7  12        0.55        0.68      1.40 o 
   5   7  12       24.61       28.04      3.28 o 
   6   7  12        2.65        1.62      1.49 o 
   0  -5  13       67.25       74.99      5.34 o 
   1  -5  13        1.61        3.31      2.02 o 
   2  -5  13        1.54        4.48      1.91 o 
   3  -5  13        8.27        6.40      2.27 o 
   4  -5  13        0.04        0.03      1.35 o 
  -1  -4  13        0.12        1.18      1.43 o 
   0  -4  13        9.59        9.93      2.47 o 
   1  -4  13       13.58       17.90      2.75 o 
   2  -4  13       25.52       20.62      3.04 o 
   3  -4  13       29.74       32.81      5.78 o 
   4  -4  13       98.45      109.00      7.36 o 
   5  -4  13       43.98       40.94      4.16 o 
  -2  -3  13        0.01        0.20      2.17 o 
  -1  -3  13       24.75       31.75      3.45 o 
   0  -3  13        0.07        0.72      1.21 o 
   1  -3  13        0.56        0.22      1.23 o 
   2  -3  13       85.97       91.78      5.58 o 
   3  -3  13        2.72        3.51      1.78 o 
   4  -3  13       36.62       33.77      3.62 o 
   5  -3  13        1.02        0.66      1.26 o 
   6  -3  13       15.62       17.43      2.93 o 
  -2  -2  13        3.67        1.93      1.44 o 
  -1  -2  13        0.02        0.69      2.07 o 
   0  -2  13        5.86        4.84      1.94 o 
   1  -2  13       27.46       31.32      3.38 o 
   2  -2  13       74.98       72.32      4.85 o 
   3  -2  13      106.14      102.75      6.62 o 
   4  -2  13        0.51        1.78      1.40 o 
   5  -2  13        0.68       -0.38      1.31 o 
   6  -2  13        1.13        1.87      1.57 o 
   7  -2  13        6.41        5.99      2.30 o 
  -3  -1  13        2.95        3.34      1.66 o 
  -2  -1  13       94.77       99.09      5.78 o 
  -1  -1  13        0.24        0.06      1.07 o 
   0  -1  13       14.54       14.46      2.72 o 
   1  -1  13        4.09        2.42      1.54 o 
   2  -1  13        0.05        1.06      1.29 o 
   3  -1  13       11.57       13.25      2.51 o 
   4  -1  13       47.82       40.52      3.77 o 
   5  -1  13        5.97        5.88      2.91 o 
   6  -1  13       31.81       30.83      3.55 o 
   7  -1  13       29.41       27.94      3.50 o 
  -3   0  13       28.93       25.26      3.39 o 
  -2   0  13        0.05        0.75      1.25 o 
  -1   0  13       86.11       88.58      5.26 o 
   0   0  13       12.61       12.12      1.97 o 
   1   0  13        1.61        3.18      1.84 o 
   2   0  13       40.82       37.69      3.55 o 
   3   0  13        0.54        1.77      1.50 o 
   4   0  13       25.21       21.48      2.86 o 
   5   0  13       85.92       82.92      5.27 o 
   6   0  13        6.02        3.15      1.85 o 
   7   0  13       11.41       13.30      2.96 o 
   8   0  13        4.39        2.71      1.98 o 
  -2   1  13        0.05        1.49      1.47 o 
  -1   1  13        5.32        5.79      2.04 o 
   0   1  13        1.07        1.30      1.33 o 
   1   1  13        5.74        4.40      1.39 o 
   2   1  13        8.45        8.17      2.19 o 
   3   1  13       58.74       51.45      4.08 o 
   4   1  13        3.37        5.25      1.94 o 
   5   1  13        6.56        9.08      2.42 o 
   6   1  13        9.75        7.81      2.34 o 
   7   1  13       17.22       20.14      3.06 o 
   8   1  13        6.41        5.32      2.57 o 
  -2   2  13        5.17        6.03      2.13 o 
  -1   2  13        0.04        1.19      1.40 o 
   0   2  13       42.42       45.86      3.96 o 
   1   2  13       13.68       13.62      1.97 o 
   2   2  13        0.01       -0.32      0.98 o 
   3   2  13       54.72       50.13      4.04 o 
   4   2  13        1.96        2.92      1.67 o 
   5   2  13        0.00        2.46      1.50 o 
   6   2  13        6.42        5.09      1.91 o 
   7   2  13       49.55       54.93      5.09 o 
   8   2  13       15.23       18.81      2.93 o 
  -2   3  13       68.42       75.46      5.60 o 
  -1   3  13       18.69       13.45      2.73 o 
   0   3  13        7.64        8.52      2.30 o 
   1   3  13      235.24      222.99      8.20 o 
   2   3  13       44.70       46.14      3.00 o 
   3   3  13      169.42      178.18      5.62 o 
   4   3  13        0.46        1.87      1.54 o 
   5   3  13       33.27       38.18      3.63 o 
   6   3  13        0.12        0.52      1.63 o 
   7   3  13        6.54        7.51      2.30 o 
   8   3  13        0.44       -0.34      1.38 o 
  -1   4  13       11.22       11.31      2.80 o 
   0   4  13       14.68       14.83      2.74 o 
   1   4  13       10.06       10.99      2.56 o 
   2   4  13        2.70        4.26      1.44 o 
   3   4  13       67.98       70.43      3.73 o 
   4   4  13        1.18        0.56      1.42 o 
   5   4  13       30.43       28.49      3.28 o 
   6   4  13       12.27       18.69      2.75 o 
   7   4  13       15.73       15.83      2.84 o 
   8   4  13        2.14        2.26      1.71 o 
   0   5  13        0.98        2.75      1.66 o 
   1   5  13        7.04        7.54      2.35 o 
   2   5  13        0.34        0.65      1.15 o 
   3   5  13      104.21      111.78      4.78 o 
   4   5  13       14.05       21.23      2.88 o 
   5   5  13       25.30       23.57      3.00 o 
   6   5  13       12.35       17.65      2.81 o 
   7   5  13        3.90        6.81      3.06 o 
   1   6  13       20.51       17.85      3.13 o 
   2   6  13       24.64       27.30      3.46 o 
   3   6  13       63.28       71.39      5.75 o 
   4   6  13       50.46       62.15      3.70 o 
   5   6  13       31.84       33.04      3.49 o 
   6   6  13        1.01        3.06      2.47 o 
   4   7  13        1.51        2.88      1.70 o 
   1  -4  14        0.73        1.07      1.48 o 
   2  -4  14        1.50        3.09      1.73 o 
   3  -4  14        1.51        1.90      2.02 o 
  -1  -3  14        8.17        9.58      3.56 o 
   0  -3  14        4.70        5.52      2.11 o 
   1  -3  14       39.22       46.00      4.25 o 
   2  -3  14        0.16        0.35      1.35 o 
   3  -3  14        3.40        4.03      1.92 o 
   4  -3  14        6.42        7.54      2.36 o 
   5  -3  14       28.09       25.73      3.54 o 
  -1  -2  14       12.48       15.90      4.54 o 
   0  -2  14        0.24        1.05      1.56 o 
   1  -2  14       14.45       17.69      2.75 o 
   2  -2  14        7.70        6.64      2.18 o 
   3  -2  14       29.62       29.86      3.45 o 
   4  -2  14        0.45        1.26      2.02 o 
   5  -2  14       11.53       11.17      2.77 o 
   6  -2  14        5.83        3.75      1.97 o 
  -1  -1  14        0.00       -0.49      1.58 o 
   0  -1  14       10.50        7.90      3.36 o 
   1  -1  14       20.10       24.76      3.07 o 
   2  -1  14        2.77        3.53      1.61 o 
   3  -1  14        0.73        0.69      1.44 o 
   4  -1  14        0.68        1.01      1.50 o 
   5  -1  14        0.31        0.29      1.43 o 
   6  -1  14        6.69        8.47      2.64 o 
   7  -1  14        8.82       13.83      4.74 o 
  -1   0  14       15.09       18.64      2.73 o 
   0   0  14        6.44        5.83      3.26 o 
   1   0  14       27.38       27.38      5.88 o 
   2   0  14        1.32        0.74      1.50 o 
   3   0  14       16.15       20.29      2.93 o 
   4   0  14        0.02        1.38      1.50 o 
   5   0  14        1.18       -0.13      1.37 o 
   6   0  14       50.92       42.62      4.29 o 
   7   0  14       41.29       53.92      4.92 o 
  -1   1  14        4.62        3.39      1.75 o 
   0   1  14        0.01        0.30      1.19 o 
   1   1  14       12.66       15.55      2.53 o 
   2   1  14        2.90        2.68      1.57 o 
   3   1  14      136.97      128.82      7.46 o 
   4   1  14       26.70       27.81      3.31 o 
   5   1  14        9.44        8.60      2.44 o 
   6   1  14       48.11       45.42      6.17 o 
   7   1  14        0.30        1.32      1.85 o 
  -1   2  14        3.96        5.75      2.37 o 
   0   2  14       26.05       28.61      3.37 o 
   1   2  14       44.96       43.72      3.82 o 
   2   2  14        9.76       14.14      2.88 o 
   3   2  14       13.10       18.64      2.93 o 
   4   2  14        8.57        6.60      2.19 o 
   5   2  14        8.02        5.68      2.08 o 
   6   2  14       31.25       32.49      3.67 o 
   7   2  14       14.92       18.24      3.16 o 
   0   3  14        0.88        0.31      1.28 o 
   1   3  14        9.46       11.85      4.05 o 
   2   3  14        0.25        1.21      1.15 o 
   3   3  14       13.81        9.24      2.41 o 
   4   3  14        7.11        6.73      2.16 o 
   5   3  14        3.14        0.96      1.56 o 
   6   3  14       25.38       24.89      3.27 o 
   7   3  14        3.75        5.45      2.18 o 
   0   4  14        4.10        5.99      2.12 o 
   1   4  14        3.96        3.64      1.83 o 
   2   4  14        1.30        0.87      1.23 o 
   3   4  14        2.70        4.23      1.52 o 
   4   4  14       11.55       16.14      2.90 o 
   5   4  14       10.78        9.33      2.51 o 
   6   4  14       53.50       65.19      4.96 o 
   7   4  14        7.50        9.90      2.61 o 
   1   5  14        2.00        4.51      1.92 o 
   2   5  14       22.26       26.69      3.30 o 
   3   5  14        0.11        2.06      1.29 o 
   4   5  14        5.95        7.51      2.30 o 
   5   5  14        0.42        1.31      1.67 o 
   6   5  14        9.67        8.91      2.58 o 
   4   6  14        9.50       23.01      4.64 o 
   1  -2  15       10.28       14.26      3.03 o 
   2  -2  15       10.08       11.80      2.79 o 
   3  -2  15        6.19        6.02      2.67 o 
   4  -2  15       49.18       56.07      4.88 o 
   0  -1  15        0.36        1.38      1.98 o 
   1  -1  15        0.10       -0.54      1.28 o 
   2  -1  15       51.29       51.23      4.47 o 
   3  -1  15       16.83       19.63      2.92 o 
   4  -1  15       61.14       49.63      4.74 o 
   5  -1  15       11.26       11.65      3.00 o 
   0   0  15        0.29        2.17      2.37 o 
   1   0  15        2.72       -0.10      2.67 o 
   2   0  15        4.10        5.95      2.30 o 
   3   0  15       13.52       10.38      2.86 o 
   4   0  15       29.31       28.92      3.58 o 
   5   0  15       28.81       32.19      3.84 o 
   6   0  15       46.70       54.24      4.96 o 
   0   1  15        0.42       -1.48      2.57 o 
   1   1  15       12.53       21.73      4.64 o 
   2   1  15        0.45        1.70      1.77 o 
   3   1  15        0.36        1.70      1.71 o 
   4   1  15        5.42        6.47      2.37 o 
   5   1  15        7.38        4.34      2.20 o 
   6   1  15        1.84        3.71      2.13 o 
   1   2  15        5.92        5.14      3.36 o 
   2   2  15        0.55        1.53      1.63 o 
   3   2  15        8.57       11.85      2.75 o 
   4   2  15       61.17       70.96      5.23 o 
   5   2  15        8.16       10.74      2.88 o 
   6   2  15       11.17       19.31      3.14 o 
   1   3  15       23.20       30.35      3.56 o 
   2   3  15        2.96        4.15      2.96 o 
   3   3  15       55.52       59.89      4.74 o 
   4   3  15       23.29       31.82      3.70 o 
   5   3  15       26.55       27.53      3.62 o 
   6   3  15        3.36        7.33      2.56 o 
   3   4  15       86.29      103.79      6.13 o 
   4   4  15        1.46        1.27      1.67 o 
   5   4  15       60.14       65.16      5.12 o 
                                                 
